# Supplementary material for: Design automation of microfluidic single and double emulsion droplets with machine learning
Source: Nat Commun. 2024 Jan 2;15:83. doi: 10.1038/s41467-023-44068-3 (PMC10761910; doi:10.1038/s41467-023-44068-3)
Supplement: Supplementary file 4 — Source data [file 41467_2023_44068_MOESM4_ESM.xlsx]

## Sheet: Fig 1 & 2
Experiment		Orifice width (um)	Normalized channel depth	Flow rate ratio	Capillary number	Normalized continuous inlet	Normalized dispersed inlet	Normalized outlet width	viscosity ratio	Channel Depth	Hydraulic diameter	Observed droplet diameter (um)		Normalized droplet diameter	Dispersed flow rate ul/h	Observed generation rate (Hz)
1	DE inner diameter	22.5	1	1.21739	0.777085	1	1	1	1.63392	22.5	22.5	29.44		1.30844	230	4779.9
2	DE inner diameter	22.5	1	1.69565	1.08237	1	1	1	1.63392	22.5	22.5	27.314		1.21396	230	5985.17
3	DE inner diameter	22.5	1	1.71739	1.09625	1	1	1	1.63392	22.5	22.5	27.42		1.21867	230	5916.02
4	DE inner diameter	22.5	1	3.63636	1.11012	1	1	1	1.63392	22.5	22.5	24.51		1.08933	110	3961.57
5	DE inner diameter	22.5	1	2.66667	1.11012	1	1	1	1.63392	22.5	22.5	24.376		1.08338	150	5491.72
6	DE inner diameter	22.5	1	2.10526	1.11012	1	1	1	1.63392	22.5	22.5	25.867		1.14964	190	5821.3
7	DE inner diameter	22.5	1	1.81818	1.11012	1	1	1	1.63392	22.5	22.5	26.877		1.19453	220	6008.76
8	DE inner diameter	22.5	1	1.77778	1.11012	1	1	1	1.63392	22.5	22.5	26.923		1.19658	225	6113.87
9	DE inner diameter	22.5	1	1.73913	1.11012	1	1	1	1.63392	22.5	22.5	26.923		1.19658	230	6249.74
10	DE inner diameter	22.5	1	1.8	1.124	1	1	1	1.63392	22.5	22.5	26.924		1.19662	225	6113.19
11	DE inner diameter	22.5	1	1.76087	1.124	1	1	1	1.63392	22.5	22.5	27.442		1.21964	230	5901.81
12	DE inner diameter	22.5	1	1.86364	1.13788	1	1	1	1.63392	22.5	22.5	27.09		1.204	220	5868.13
13	DE inner diameter	22.5	1	1.78261	1.13788	1	1	1	1.63392	22.5	22.5	27.155		1.20689	230	6090.92
14	DE inner diameter	22.5	1	2.31579	1.22113	1	1	1	1.63392	22.5	22.5	25.384		1.12818	190	6159.96
15	DE inner diameter	22.5	1	3.2	1.33215	1	1	1	1.63392	22.5	22.5	24.51		1.08933	150	5402.14
16	DE inner diameter	22.5	1	4.72727	1.44316	1	1	1	1.63392	22.5	22.5	21.93		0.974667	110	5530.71
17	DE inner diameter	22.5	1	2.26087	1.44316	1	1	1	1.63392	22.5	22.5	25.785		1.146	230	7114.28
18	DE inner diameter	22.5	1	2.78261	1.7762	1	1	1	1.63392	22.5	22.5	24.51		1.08933	230	8283.28
19	DE inner diameter	22.5	1	3.30435	2.10923	1	1	1	1.63392	22.5	22.5	23.555		1.04689	230	9332.18
20	DE inner diameter	22.5	1	1.73913	1.11012	1	1	1	1.63392	22.5	22.5	28.783		1.27924	230	5114.75
21	DE inner diameter	22.5	1	1.81818	1.11012	1	1	1	1.63392	22.5	22.5	28.326		1.25893	220	5133
22	DE inner diameter	22.5	1	1.77778	1.11012	1	1	1	1.63392	22.5	22.5	28.372		1.26098	225	5224.17
23	DE inner diameter	22.5	1	1.70213	1.11012	1	1	1	1.63392	22.5	22.5	28.776		1.27893	235	5229.75
24	DE inner diameter	22.5	1	1.66667	1.11012	1	1	1	1.63392	22.5	22.5	28.688		1.27502	240	5390.32
25	DE inner diameter	22.5	1	1.69565	1.08237	1	1	1	1.63392	22.5	22.5	28.711		1.27604	230	5153.32
26	DE inner diameter	22.5	1	1.71739	1.09625	1	1	1	1.63392	22.5	22.5	28.506		1.26693	230	5265.3
27	DE inner diameter	22.5	1	1.76087	1.124	1	1	1	1.63392	22.5	22.5	29.326		1.30338	230	4835.86
28	DE inner diameter	22.5	1	1.78261	1.13788	1	1	1	1.63392	22.5	22.5	28.321		1.25871	230	5369.16
29	DE inner diameter	22.5	1	2.66667	1.11012	1	1	1	1.63392	22.5	22.5	25.8		1.14667	150	4631.66
30	DE inner diameter	22.5	1	2.10526	1.11012	1	1	1	1.63392	22.5	22.5	27.195		1.20867	190	5009.46
31	DE inner diameter	22.5	1	1.48148	1.11012	1	1	1	1.63392	22.5	22.5	30.524		1.35662	270	5034.35
32	DE inner diameter	22.5	1	1.21739	0.777085	1	1	1	1.63392	22.5	22.5	30.751		1.36671	230	4194.25
33	DE inner diameter	22.5	1	2.26087	1.44316	1	1	1	1.63392	22.5	22.5	26.364		1.17173	230	6655.77
34	DE inner diameter	22.5	1	2.78261	1.7762	1	1	1	1.63392	22.5	22.5	25.532		1.13476	230	7327.87
35	DE inner diameter	22.5	1	3.30435	2.10923	1	1	1	1.63392	22.5	22.5	24.501		1.08893	230	8292.41
36	DE inner diameter	22.5	1	1.625	1.08237	1	1	1	1.63392	22.5	22.5	29.167		1.29631	240	5129.09
37	DE inner diameter	22.5	1	1.68085	1.09625	1	1	1	1.63392	22.5	22.5	28.698		1.27547	235	5272.51
38	DE inner diameter	22.5	1	1.8	1.124	1	1	1	1.63392	22.5	22.5	28.434		1.26373	225	5190.07
39	DE inner diameter	22.5	1	1.86364	1.13788	1	1	1	1.63392	22.5	22.5	28.366		1.26071	220	5111.32
40	DE inner diameter	22.5	1	3.2	1.33215	1	1	1	1.63392	22.5	22.5	24.848		1.10436	150	5184.67
41	DE inner diameter	22.5	1	4.72727	1.44316	1	1	1	1.63392	22.5	22.5	23.22		1.032	110	4659.19
42	DE inner diameter	22.5	1	2.31579	1.22113	1	1	1	1.63392	22.5	22.5	27.09		1.204	190	5067.93
43	DE inner diameter	22.5	1	1.21739	0.45652	1	1	1	1.7329	22.5	22.5	34.9		1.55111	230	2869.17
44	DE inner diameter	22.5	1	1.33333	0.586954	1	1	1	1.7329	22.5	22.5	33.448		1.48658	270	3826.11
45	DE inner diameter	22.5	1	1.625	0.635867	1	1	1	1.7329	22.5	22.5	31.002		1.37787	240	4271.17
46	DE inner diameter	22.5	1	2.66667	0.652171	1	1	1	1.7329	22.5	22.5	28.435		1.26378	150	3459.68
47	DE inner diameter	22.5	1	2.10526	0.652171	1	1	1	1.7329	22.5	22.5	30.451		1.35338	190	3568.23
48	DE inner diameter	22.5	1	1.73913	0.652171	1	1	1	1.7329	22.5	22.5	31.587		1.40387	230	3869.97
49	DE inner diameter	22.5	1	1.48148	0.652171	1	1	1	1.7329	22.5	22.5	35.337		1.57053	270	3244.73
50	DE inner diameter	22.5	1	1.86364	0.668475	1	1	1	1.7329	22.5	22.5	30.525		1.35667	220	4101.66
51	DE inner diameter	22.5	1	2.31579	0.717388	1	1	1	1.7329	22.5	22.5	29.643		1.31747	190	3868.04
52	DE inner diameter	22.5	1	3.2	0.782605	1	1	1	1.7329	22.5	22.5	27.992		1.24409	150	3626.55
53	DE inner diameter	22.5	1	2.26087	0.847823	1	1	1	1.7329	22.5	22.5	29.554		1.31351	230	4724.8
54	DE inner diameter	22.5	1	2.78261	1.04347	1	1	1	1.7329	22.5	22.5	28.206		1.2536	230	5435.1
55	DE inner diameter	22.5	1	3.30435	1.23913	1	1	1	1.7329	22.5	22.5	27.69		1.23067	230	5744.65
56	DE inner diameter	22.5	1	1.66667	0.251155	1	1	1	1.60899	22.5	22.5	26.497		1.17764	240	6841.09
57	DE inner diameter	22.5	1	1.875	0.28255	1	1	1	1.60899	22.5	22.5	25.627		1.13898	240	7561.75
58	DE inner diameter	22.5	1	1.64286	0.288829	1	1	1	1.60899	22.5	22.5	27.09		1.204	280	7468.53
59	DE inner diameter	22.5	1	1.96	0.307665	1	1	1	1.60899	22.5	22.5	25.959		1.15373	250	7578.45
60	DE inner diameter	22.5	1	3.57143	0.313944	1	1	1	1.60899	22.5	22.5	23.22		1.032	140	5929.88
61	DE inner diameter	22.5	1	2.63158	0.313944	1	1	1	1.60899	22.5	22.5	24.235		1.07711	190	7078.3
62	DE inner diameter	22.5	1	2.04082	0.313944	1	1	1	1.60899	22.5	22.5	25.832		1.14809	245	7536.96
63	DE inner diameter	22.5	1	1.85185	0.313944	1	1	1	1.60899	22.5	22.5	27.09		1.204	270	7201.8
64	DE inner diameter	22.5	1	1.66667	0.313944	1	1	1	1.60899	22.5	22.5	27.146		1.20649	300	7952.58
65	DE inner diameter	22.5	1	1.51515	0.313944	1	1	1	1.60899	22.5	22.5	28.076		1.24782	330	7907.02
66	DE inner diameter	22.5	1	2.21739	0.320223	1	1	1	1.60899	22.5	22.5	24.519		1.08973	230	8274.16
67	DE inner diameter	22.5	1	2.89474	0.345339	1	1	1	1.60899	22.5	22.5	24.51		1.08933	190	6842.71
68	DE inner diameter	22.5	1	2.29167	0.345339	1	1	1	1.60899	22.5	22.5	24.559		1.09151	240	8591.79
69	DE inner diameter	22.5	1	2.70833	0.408127	1	1	1	1.60899	22.5	22.5	23.821		1.05871	240	9415.33
70	DE inner diameter	22.5	1	2.91667	0.439522	1	1	1	1.60899	22.5	22.5	23.22		1.032	240	10165.5
71	DE inner diameter	22.5	1	3.125	0.470916	1	1	1	1.60899	22.5	22.5	23.22		1.032	240	10165.5
72	DE inner diameter	22.5	1	3.33333	0.502311	1	1	1	1.60899	22.5	22.5	23.22		1.032	240	10165.5
73	DE inner diameter	22.5	1	2.0625	0.310805	1	1	1	1.60899	22.5	22.5	26.197		1.16431	240	7078.82
74	DE inner diameter	22.5	1	2.02041	0.310805	1	1	1	1.60899	22.5	22.5	25.855		1.14911	245	7516.87
75	DE inner diameter	22.5	1	2.17391	0.313944	1	1	1	1.60899	22.5	22.5	25.8		1.14667	230	7101.88
76	DE inner diameter	22.5	1	2.12766	0.313944	1	1	1	1.60899	22.5	22.5	25.8		1.14667	235	7256.26
77	DE inner diameter	22.5	1	2	0.313944	1	1	1	1.60899	22.5	22.5	25.37		1.12756	250	8118.63
78	DE inner diameter	22.5	1	2.10417	0.317084	1	1	1	1.60899	22.5	22.5	25.304		1.12462	240	7855.03
79	DE inner diameter	22.5	1	2.125	0.320223	1	1	1	1.60899	22.5	22.5	25.395		1.12867	240	7770.89
80	DE inner diameter	22.5	1	1.625	0.244876	1	1	1	1.60899	22.5	22.5	26.906		1.19582	240	6533.84
81	DE inner diameter	22.5	1	1.71739	0.248016	1	1	1	1.60899	22.5	22.5	27.039		1.20173	230	6169.65
82	DE inner diameter	22.5	1	2.66667	0.251155	1	1	1	1.60899	22.5	22.5	24.51		1.08933	150	5402.14
83	DE inner diameter	22.5	1	1.81818	0.251155	1	1	1	1.60899	22.5	22.5	26.885		1.19489	220	6003.4
84	DE inner diameter	22.5	1	1.77778	0.251155	1	1	1	1.60899	22.5	22.5	27.013		1.20058	225	6052.97
85	DE inner diameter	22.5	1	1.73913	0.251155	1	1	1	1.60899	22.5	22.5	27.09		1.204	230	6134.87
86	DE inner diameter	22.5	1	1.70213	0.251155	1	1	1	1.60899	22.5	22.5	27.172		1.20764	235	6211.66
87	DE inner diameter	22.5	1	1.66667	0.251155	1	1	1	1.60899	22.5	22.5	27.423		1.2188	240	6171.22
88	DE inner diameter	22.5	1	1.8	0.254295	1	1	1	1.60899	22.5	22.5	25.837		1.14831	225	6917.68
89	DE inner diameter	22.5	1	1.76087	0.254295	1	1	1	1.60899	22.5	22.5	27.045		1.202	230	6165.54
90	DE inner diameter	22.5	1	1.86364	0.257434	1	1	1	1.60899	22.5	22.5	25.618		1.13858	220	6938.91
91	DE inner diameter	22.5	1	1.78261	0.257434	1	1	1	1.60899	22.5	22.5	26.721		1.1876	230	6392.55
92	DE inner diameter	22.5	1	2.31579	0.276271	1	1	1	1.60899	22.5	22.5	24.496		1.08871	190	6854.45
93	DE inner diameter	22.5	1	2.26087	0.326502	1	1	1	1.60899	22.5	22.5	26.154		1.1624	230	6817.39
94	DE inner diameter	22.5	1	2.78261	0.401848	1	1	1	1.60899	22.5	22.5	24.51		1.08933	230	8283.28
95	DE inner diameter	22.5	1	1.4	0.0241326	1	1	1	1.8729	22.5	22.5	30.796		1.36871	250	4539.01
96	DE inner diameter	22.5	1	1.6	0.0275801	1	1	1	1.8729	22.5	22.5	29.659		1.31818	250	5081.3
97	DE inner diameter	22.5	1	1.76	0.0303381	1	1	1	1.8729	22.5	22.5	28.38		1.26133	250	5799.72
98	DE inner diameter	22.5	1	1.41379	0.0282696	1	1	1	1.8729	22.5	22.5	30.96		1.376	290	5182.03
99	DE inner diameter	22.5	1	1.59259	0.0296486	1	1	1	1.8729	22.5	22.5	30.28		1.34578	270	5157.04
100	DE inner diameter	22.5	1	1.69231	0.0303381	1	1	1	1.8729	22.5	22.5	29.356		1.30471	260	5449.88
101	DE inner diameter	22.5	1	1.78	0.0306829	1	1	1	1.8729	22.5	22.5	28.38		1.26133	250	5799.72
102	DE inner diameter	22.5	1	1.7451	0.0306829	1	1	1	1.8729	22.5	22.5	29.386		1.30604	255	5328.72
103	DE inner diameter	22.5	1	2.14286	0.0310277	1	1	1	1.8729	22.5	22.5	27.919		1.24084	210	5117.1
104	DE inner diameter	22.5	1	1.875	0.0310277	1	1	1	1.8729	22.5	22.5	28.38		1.26133	240	5567.73
105	DE inner diameter	22.5	1	1.83673	0.0310277	1	1	1	1.8729	22.5	22.5	28.448		1.26436	245	5643.07
106	DE inner diameter	22.5	1	1.8	0.0310277	1	1	1	1.8729	22.5	22.5	29.185		1.29711	250	5332.92
107	DE inner diameter	22.5	1	1.76471	0.0310277	1	1	1	1.8729	22.5	22.5	28.393		1.26191	255	5907.59
108	DE inner diameter	22.5	1	1.73077	0.0310277	1	1	1	1.8729	22.5	22.5	28.368		1.2608	260	6039.37
109	DE inner diameter	22.5	1	1.28571	0.0310277	1	1	1	1.8729	22.5	22.5	30.96		1.376	350	6254.17
110	DE inner diameter	22.5	1	1.125	0.0310277	1	1	1	1.8729	22.5	22.5	32.298		1.43547	400	6295.6
111	DE inner diameter	22.5	1	1	0.0310277	1	1	1	1.8729	22.5	22.5	33.125		1.47222	450	6565.22
112	DE inner diameter	22.5	1	0.818182	0.0310277	1	1	1	1.8729	22.5	22.5	33.54		1.49067	550	7729.97
113	DE inner diameter	22.5	1	0.692308	0.0310277	1	1	1	1.8729	22.5	22.5	36.046		1.60204	650	7359.47
114	DE inner diameter	22.5	1	1.85714	0.0313724	1	1	1	1.8729	22.5	22.5	29.102		1.29342	245	5271.11
115	DE inner diameter	22.5	1	1.82	0.0313724	1	1	1	1.8729	22.5	22.5	28.38		1.26133	250	5799.72
116	DE inner diameter	22.5	1	1.91667	0.0317172	1	1	1	1.8729	22.5	22.5	28.589		1.27062	240	5446.52
117	DE inner diameter	22.5	1	1.84	0.0317172	1	1	1	1.8729	22.5	22.5	28.351		1.26004	250	5817.54
118	DE inner diameter	22.5	1	2.18182	0.0330962	1	1	1	1.8729	22.5	22.5	28.268		1.25636	220	5164.66
119	DE inner diameter	22.5	1	2.5	0.0344752	1	1	1	1.8729	22.5	22.5	27.469		1.22084	200	5116.89
120	DE inner diameter	22.5	1	2.12	0.0365437	1	1	1	1.8729	22.5	22.5	28.105		1.24911	250	5971.64
121	DE inner diameter	22.5	1	2.6	0.0448177	1	1	1	1.8729	22.5	22.5	27.059		1.20262	250	6691.28
122	DE inner diameter	22.5	1	3	0.0517128	1	1	1	1.8729	22.5	22.5	26.481		1.17693	250	7139.06
123	DE inner diameter	22.5	1	3.4	0.0586078	1	1	1	1.8729	22.5	22.5	25.662		1.14053	250	7844.64
124	DE inner diameter	22.5	1	1.41379	0.0282696	1	1	1	1.8729	22.5	22.5	30.96		1.376	290	5182.03
125	DE inner diameter	22.5	1	1.59259	0.0296486	1	1	1	1.8729	22.5	22.5	30.28		1.34578	270	5157.04
126	DE inner diameter	22.5	1	2.5	0.0344752	1	1	1	1.8729	22.5	22.5	27.469		1.22084	200	5116.89
127	DE inner diameter	22.5	1	1.25	0.0190802	1	1	1	1.66891	22.5	22.5	35.55		1.58	200	2360.56
128	DE inner diameter	22.5	1	1.5	0.0228963	1	1	1	1.66891	22.5	22.5	32.798		1.45769	200	3006.02
129	DE inner diameter	22.5	1	0.857143	0.0228963	1	1	1	1.66891	22.5	22.5	35.636		1.58382	350	4101.15
130	DE inner diameter	22.5	1	1.75	0.0267123	1	1	1	1.66891	22.5	22.5	32.124		1.42773	200	3199.23
131	DE inner diameter	22.5	1	1.16667	0.0267123	1	1	1	1.66891	22.5	22.5	33.192		1.4752	300	4350.36
132	DE inner diameter	22.5	1	2	0.0305284	1	1	1	1.66891	22.5	22.5	30.935		1.37489	200	3582.48
133	DE inner diameter	22.5	1	1.6	0.0305284	1	1	1	1.66891	22.5	22.5	30.866		1.37182	250	4508.2
134	DE inner diameter	22.5	1	2.2	0.0335812	1	1	1	1.66891	22.5	22.5	29.528		1.31236	200	4119.38
135	DE inner diameter	22.5	1	2.09524	0.0335812	1	1	1	1.66891	22.5	22.5	29.146		1.29538	210	4497.66
136	DE inner diameter	22.5	1	2.225	0.0339628	1	1	1	1.66891	22.5	22.5	29.186		1.29716	200	4265.9
137	DE inner diameter	22.5	1	2.17073	0.0339628	1	1	1	1.66891	22.5	22.5	29.774		1.32329	205	4118.57
138	DE inner diameter	22.5	1	3	0.0343444	1	1	1	1.66891	22.5	22.5	28.051		1.24671	150	3603.72
139	DE inner diameter	22.5	1	2.36842	0.0343444	1	1	1	1.66891	22.5	22.5	28.989		1.2884	190	4135.79
140	DE inner diameter	22.5	1	2.30769	0.0343444	1	1	1	1.66891	22.5	22.5	29.427		1.30787	195	4057.9
141	DE inner diameter	22.5	1	2.25	0.0343444	1	1	1	1.66891	22.5	22.5	29.464		1.30951	200	4146.29
142	DE inner diameter	22.5	1	2.19512	0.0343444	1	1	1	1.66891	22.5	22.5	29.419		1.30751	205	4269.48
143	DE inner diameter	22.5	1	2.14286	0.0343444	1	1	1	1.66891	22.5	22.5	29.658		1.31813	210	4268.72
144	DE inner diameter	22.5	1	1.8	0.0343444	1	1	1	1.66891	22.5	22.5	30.54		1.35733	250	4654.12
145	DE inner diameter	22.5	1	1.5	0.0343444	1	1	1	1.66891	22.5	22.5	31.149		1.3844	300	5263.73
146	DE inner diameter	22.5	1	1.28571	0.0343444	1	1	1	1.66891	22.5	22.5	32.598		1.4488	350	5357.96
147	DE inner diameter	22.5	1	2.33333	0.034726	1	1	1	1.66891	22.5	22.5	29.61		1.316	195	3983.12
148	DE inner diameter	22.5	1	2.275	0.034726	1	1	1	1.66891	22.5	22.5	29.406		1.30693	200	4170.87
149	DE inner diameter	22.5	1	2.42105	0.0351076	1	1	1	1.66891	22.5	22.5	27.935		1.24156	190	4621.81
150	DE inner diameter	22.5	1	2.3	0.0351076	1	1	1	1.66891	22.5	22.5	29.035		1.29044	200	4332.8
151	DE inner diameter	22.5	1	3	0.0457925	1	1	1	1.66891	22.5	22.5	28.534		1.26818	200	4565.06
152	DE inner diameter	22.5	1	3.5	0.0534246	1	1	1	1.66891	22.5	22.5	27.849		1.23773	200	4910.27
153	DE inner diameter	22.5	1	4	0.0610567	1	1	1	1.66891	22.5	22.5	26.542		1.17964	200	5671.96
154	DE inner diameter	22.5	1	4.5	0.0686888	1	1	1	1.66891	22.5	22.5	25.405		1.12911	200	6468.1
155	DE inner diameter	22.5	1	5	0.0763209	1	1	1	1.66891	22.5	22.5	24.944		1.10862	200	6833.39
156	DE inner diameter	22.5	1	6	0.0915851	1	1	1	1.66891	22.5	22.5	24.177		1.07453	200	7504.59
157	DE inner diameter	22.5	1	1.75	0.672154	1	1	1	0.470271	22.5	22.5	27.208		1.20924	200	5265.56
158	DE inner diameter	22.5	1	1.85	0.710562	1	1	1	0.470271	22.5	22.5	27.039		1.20173	200	5364.91
159	DE inner diameter	22.5	1	1.85714	0.748971	1	1	1	0.470271	22.5	22.5	26.984		1.19929	210	5667.67
160	DE inner diameter	22.5	1	1.92683	0.758573	1	1	1	0.470271	22.5	22.5	27.052		1.20231	205	5491.11
161	DE inner diameter	22.5	1	2.66667	0.768176	1	1	1	0.470271	22.5	22.5	25.626		1.13893	150	4726.65
162	DE inner diameter	22.5	1	2.22222	0.768176	1	1	1	0.470271	22.5	22.5	25.792		1.14631	180	5563.16
163	DE inner diameter	22.5	1	2.10526	0.768176	1	1	1	0.470271	22.5	22.5	25.8		1.14667	190	5866.77
164	DE inner diameter	22.5	1	2	0.768176	1	1	1	0.470271	22.5	22.5	27.019		1.20084	200	5376.83
165	DE inner diameter	22.5	1	1.81818	0.768176	1	1	1	0.470271	22.5	22.5	27.071		1.20316	220	5880.5
166	DE inner diameter	22.5	1	2.07692	0.777778	1	1	1	0.470271	22.5	22.5	25.809		1.14707	195	6014.86
167	DE inner diameter	22.5	1	2.025	0.777778	1	1	1	0.470271	22.5	22.5	26.937		1.1972	200	5426.09
168	DE inner diameter	22.5	1	2.15789	0.78738	1	1	1	0.470271	22.5	22.5	25.846		1.14871	190	5835.5
169	DE inner diameter	22.5	1	2.05	0.78738	1	1	1	0.470271	22.5	22.5	26.564		1.18062	200	5657.88
170	DE inner diameter	22.5	1	2.52941	0.825789	1	1	1	0.470271	22.5	22.5	25.694		1.14196	170	5314.45
171	DE inner diameter	22.5	1	3	0.864198	1	1	1	0.470271	22.5	22.5	24.702		1.09787	150	5277.15
172	DE inner diameter	22.5	1	2.5	0.960219	1	1	1	0.470271	22.5	22.5	25.8		1.14667	200	6175.54
173	DE inner diameter	22.5	1	2.75	1.05624	1	1	1	0.470271	22.5	22.5	24.51		1.08933	200	7202.85
174	DE inner diameter	22.5	1	3	1.15226	1	1	1	0.470271	22.5	22.5	24.499		1.08884	200	7212.56
175	DE inner diameter	22.5	1	3.75	1.44033	1	1	1	0.470271	22.5	22.5	23.611		1.04938	200	8057.33
176	DE inner diameter	22.5	1	4.25	1.63237	1	1	1	0.470271	22.5	22.5	23.091		1.02627	200	8614.03
177	DE inner diameter	22.5	1	4.75	1.82442	1	1	1	0.470271	22.5	22.5	21.875		0.972222	200	10131.9
178	DE inner diameter	22.5	1	5.25	2.01646	1	1	1	0.470271	22.5	22.5	21.363		0.949467	200	10878
179	DE inner diameter	22.5	1	6	2.30453	1	1	1	0.470271	22.5	22.5	20.807		0.924756	200	11773.5
180	DE inner diameter	22.5	1	1.975	0.758573	1	1	1	0.470271	22.5	22.5	25.968		1.15413	200	6056.46
181	DE inner diameter	22.5	1	7	1.94271	1	1	1	1.63392	22.5	22.5	22.42		0.996444	100	4705.41
182	DE inner diameter	22.5	1	6	1.66518	1	1	1	1.63392	22.5	22.5	22.91		1.01822	100	4409.9
183	DE inner diameter	22.5	1	4	1.11012	1	1	1	1.63392	22.5	22.5	24.78		1.10133	100	3484.98
184	DE inner diameter	22.5	1	1.81818	1.11012	1	1	1	1.63392	22.5	22.5	27.73		1.23244	220	5471.14
185	DE inner diameter	22.5	1	1.45455	0.888098	1	1	1	1.63392	22.5	22.5	29.87		1.32756	220	4377.45
186	DE inner diameter	22.5	1	1.21739	0.777085	1	1	1	1.63392	22.5	22.5	30.93		1.37467	230	4121.85
187	DE inner diameter	30	1	4.33333	1.01472	1	1	1	1.63392	30	30	31.6935		1.05645	150	2498.53
188	DE inner diameter	30	1	3	0.702499	1	1	1	1.63392	30	30	32.8207		1.09402	150	2249.84
189	DE inner diameter	30	1	2.33333	0.546388	1	1	1	1.63392	30	30	33.6912		1.12304	150	2079.92
190	DE inner diameter	30	1	1.28571	0.702499	1	1	1	1.63392	30	30	38.7865		1.29288	350	3180.76
191	DE inner diameter	30	1	1	0.546388	1	1	1	1.63392	30	30	42.0904		1.40301	350	2488.99
192	DE inner diameter	15	1	6	1.87333	1	1	1	1.63392	15	15	15.5726		1.03817	50	7020.87
193	DE inner diameter	15	1	4.92308	1.99822	1	1	1	1.63392	15	15	15.6527		1.04351	65	8987.73
194	DE inner diameter	15	1	3.33333	1.56111	1	1	1	1.63392	15	15	16.7167		1.11445	75	8513.61
195	DE inner diameter	15	1	2.5	1.56111	1	1	1	1.63392	15	15	17.5137		1.16758	100	9871.22
196	DE inner diameter	15	1	2	1.24889	1	1	1	1.63392	15	15	18.5377		1.23585	100	8324.09
197	DE inner diameter	15	1	2.5	1.405	1	1	1	1.63392	15	15	18.8039		1.25359	90	7177.99
198	SE diameter	125	3	2	0.1188	3	2	3	57.2	375	187.5	245.1		1.3072	876.202	31.65
199	SE diameter	175	1.5	2	0.0678857	3	3.5	2	57.2	262.5	210	242.86		1.15648	490.673	18.22
200	SE diameter	125	2.5	2	0.0515625	2.5	4	2	57.2	312.5	178.571	242.42		1.35755	316.913	11.83
201	SE diameter	150	2	2	0.0603429	4	2.5	2	57.2	300	200	225.65		1.12825	427.253	19.78
202	SE diameter	150	2	2	0.120686	4	2.5	2	57.2	300	200	214.34		1.0717	854.505	46.15
203	SE diameter	100	3	2	0.0449167	3.5	3	2	57.2	300	150	211.71		1.4114	212.019	11.88
204	SE diameter	125	3	6	0.0594	3	2	3	57.2	375	187.5	211.71		1.12912	146.034	8.19
205	SE diameter	175	3	13	0.0704	2	2.5	5	57.2	525	262.5	207.04		0.788724	156.568	9.38
206	SE diameter	100	2.5	2	0.09504	3	2.5	6	57.2	250	142.857	204.9		1.4343	373.846	23.11
207	SE diameter	125	2	2	0.0251429	2	3.5	6	57.2	250	166.667	204.13		1.22478	123.626	7.73
208	SE diameter	175	1	2	0.034375	2.5	3	6	57.2	175	175	201.75		1.15286	165.64	10.73
209	SE diameter	175	3	10	0.0704	2	2.5	5	57.2	525	262.5	200.65		0.764381	203.538	13.4
210	SE diameter	175	2	6	0.067375	3.5	4	3	57.2	350	233.333	197.22		0.845229	216.436	15.01
211	SE diameter	100	3	2	0.0898333	3.5	3	2	57.2	300	150	196.24		1.30827	424.038	29.85
212	SE diameter	175	3	22	0.0704	2	2.5	5	57.2	525	262.5	195.29		0.743962	92.5175	6.61
213	SE diameter	125	2	2	0.0502857	2	3.5	6	57.2	250	166.667	192.9		1.1574	247.253	18.32
214	SE diameter	175	1	2	0.06875	2.5	3	6	57.2	175	175	189.99		1.08566	331.28	25.69
215	SE diameter	150	3	8	0.044509	2.49	3.5	4.01	57.2	450	225	189.54		0.8424	118.178	9.23
216	SE diameter	175	3	16	0.0704	2	2.5	5	57.2	525	262.5	189.22		0.720838	127.212	9.99
217	SE diameter	175	2.5	6	0.150857	4	2	4	57.2	437.5	250	188.07		0.75228	605.769	48.43
218	SE diameter	125	1.5	2	0.0502857	4	3	5	57.2	187.5	150	187.64		1.25093	185.44	14.93
219	SE diameter	150	1	2	0.0594	3	4	5	57.2	150	150	185.1		1.234	210.288	17.64
220	SE diameter	150	1.5	2	0.067375	3.5	2	6	57.2	225	180	183.44		1.01911	357.782	30.83
221	SE diameter	125	3	10	0.0594	3	2	3	57.2	375	187.5	182.39		0.972747	87.6202	7.68
222	SE diameter	100	2.5	6	0.04752	3	2.5	6	57.2	250	142.857	181.57		1.27099	62.3077	5.54
223	SE diameter	150	3	19	0.0589286	2.5	3.5	4	57.2	450	225	181.52		0.806756	65.8798	5.86
224	SE diameter	175	3	13	0.1408	2	2.5	5	57.2	525	262.5	180.12		0.686171	313.136	28.5
225	SE diameter	150	1	2	0.0297	3	4	5	57.2	150	150	179.91		1.1994	105.144	9.6
226	SE diameter	175	3	10	0.1408	2	2.5	5	57.2	525	262.5	178.35		0.679429	407.077	38.16
227	SE diameter	125	2.5	6	0.0515625	2.5	4	2	57.2	312.5	178.571	176.76		0.989856	105.638	10.17
228	SE diameter	150	2.5	6	0.0586667	2	3	3	57.2	375	214.286	172.59		0.80542	173.077	17.91
229	SE diameter	100	3	6	0.0449167	3.5	3	2	57.2	300	150	170.24		1.13493	70.6731	7.62
230	SE diameter	125	3	6	0.1188	3	2	3	57.2	375	187.5	169.98		0.90656	292.067	31.63
231	SE diameter	175	2.5	19	0.0754286	4	2	4	57.2	437.5	250	168.2		0.6728	95.6478	10.69
232	SE diameter	175	2.5	10	0.150857	4	2	4	57.2	437.5	250	167.69		0.67076	363.462	40.99
233	SE diameter	175	2.5	10	0.0754286	4	2	4	57.2	437.5	250	167.6		0.6704	181.731	20.53
234	SE diameter	150	1.5	2	0.13475	3.5	2	6	57.2	225	180	167.04		0.928	715.565	81.66
235	SE diameter	125	1.5	2	0.100571	4	3	5	57.2	187.5	150	165.6		1.104	370.879	43.43
236	SE diameter	150	3	8	0.0890179	2.49	3.5	4.01	57.2	450	225	165.28		0.734578	236.357	27.83
237	SE diameter	175	2.5	22	0.0754286	4	2	4	57.2	437.5	250	165.01		0.66004	82.6049	9.78
238	SE diameter	150	3	10	0.0589286	2.5	3.5	4	57.2	450	225	164.72		0.732089	125.172	14.9
239	SE diameter	175	2	10	0.13475	3.5	4	3	57.2	350	233.333	164.53		0.705129	259.724	31.02
240	SE diameter	175	1	6	0.034375	2.5	3	6	57.2	175	175	162.59		0.929086	55.2133	6.83
241	SE diameter	175	2	19	0.067375	3.5	4	3	57.2	350	233.333	162.45		0.696214	68.3483	8.48
242	SE diameter	175	2.5	13	0.0754286	4	2	4	57.2	437.5	250	162.04		0.64816	139.793	17.47
243	SE diameter	150	3	10	0.117857	2.5	3.5	4	57.2	450	225	160.71		0.714267	250.343	32.08
244	SE diameter	175	2.51	8	0.112817	3.94	2	4.03	57.2	439.25	250.285	157.91		0.630921	341.122	45.91
245	SE diameter	175	2.5	16	0.0754286	4	2	4	57.2	437.5	250	157.22		0.62888	113.582	15.54
246	SE diameter	75	3	2	0.0377143	4	4	6	57.2	225	112.5	157.06		1.39609	100.137	13.75
247	SE diameter	175	3	16	0.1408	2	2.5	5	57.2	525	262.5	154.27		0.587695	254.423	36.86
248	SE diameter	125	1	2	0.0539	3.5	2.5	4	57.2	125	125	154.22		1.23376	132.512	19.22
249	SE diameter	75	2.5	2	0.0385	3.5	3.5	5	57.2	187.5	107.143	153.96		1.43696	85.1863	12.42
250	SE diameter	100	1.5	2	0.022	2	4	4	57.2	150	120	152.64		1.272	51.9231	7.77
251	SE diameter	125	3	16	0.0594	3	2	3	57.2	375	187.5	152.63		0.814027	54.7626	8.19
252	SE diameter	100	2.5	6	0.09504	3	2.5	6	57.2	250	142.857	152.12		1.06484	124.615	18.83
253	SE diameter	175	2.5	13	0.150857	4	2	4	57.2	437.5	250	152.04		0.60816	279.586	42.31
254	SE diameter	150	3	14	0.044509	2.49	3.5	4.01	57.2	450	225	150.92		0.670756	67.5305	10.44
255	SE diameter	150	3	13	0.117857	2.5	3.5	4	57.2	450	225	150.45		0.668667	192.572	30.08
256	SE diameter	75	3	2	0.0754286	4	4	6	57.2	225	112.5	149.7		1.33067	200.275	31.75
257	SE diameter	125	2.5	13	0.0515625	2.5	4	2	57.2	312.5	178.571	149.11		0.835016	48.7559	7.82
258	SE diameter	125	2	6	0.0251429	2	3.5	6	57.2	250	166.667	148.56		0.89136	41.2088	6.68
259	SE diameter	125	3	13	0.0594	3	2	3	57.2	375	187.5	147.3		0.7856	67.4001	11.22
260	SE diameter	75	2	2	0.0396	3	3	4	57.2	150	100	146.56		1.4656	70.0962	11.84
261	SE diameter	150	2.5	10	0.117333	2	3	3	57.2	375	214.286	146.33		0.682873	207.692	35.26
262	SE diameter	175	1.5	10	0.0678857	3	3.5	2	57.2	262.5	210	145.46		0.692667	98.1346	16.96
263	SE diameter	175	2	10	0.067375	3.5	4	3	57.2	350	233.333	145.31		0.622757	129.862	22.51
264	SE diameter	150	3	13	0.0589286	2.5	3.5	4	57.2	450	225	144.6		0.642667	96.2859	16.94
265	SE diameter	175	2	16	0.067375	3.5	4	3	57.2	350	233.333	142.86		0.612257	81.1636	14.81
266	SE diameter	100	1.5	2	0.044	2	4	4	57.2	150	120	142.68		1.189	103.846	19.02
267	SE diameter	150	2	6	0.120686	4	2.5	2	57.2	300	200	142.51		0.71255	284.835	52.35
268	SE diameter	125	1	2	0.1078	3.5	2.5	4	57.2	125	125	141.84		1.13472	265.024	49.4
269	SE diameter	125	2.5	16	0.0515625	2.5	4	2	57.2	312.5	178.571	141.48		0.792288	39.6142	7.44
270	SE diameter	100	2	2	0.103125	2.5	2	5	57.2	200	133.333	141.03		1.05773	324.519	61.54
271	SE diameter	175	2	13	0.067375	3.5	4	3	57.2	350	233.333	139.86		0.5994	99.8937	19.42
272	SE diameter	75	2.5	2	0.077	3.5	3.5	5	57.2	187.5	107.143	139.35		1.3006	170.373	33.49
273	SE diameter	175	2.5	16	0.150857	4	2	4	57.2	437.5	250	139.09		0.55636	227.163	44.9
274	SE diameter	175	2.5	19	0.150857	4	2	4	57.2	437.5	250	138.96		0.55584	191.296	37.91
275	SE diameter	175	3	19	0.1408	2	2.5	5	57.2	525	262.5	138.15		0.526286	214.251	43.22
276	SE diameter	100	3	10	0.0449167	3.5	3	2	57.2	300	150	137.58		0.9172	42.4038	8.66
277	SE diameter	150	3	16	0.117857	2.5	3.5	4	57.2	450	225	136.46		0.606489	156.465	32.75
278	SE diameter	150	1	6	0.0594	3	4	5	57.2	150	150	135.61		0.904067	70.0962	14.95
279	SE diameter	175	3	22	0.1408	2	2.5	5	57.2	525	262.5	135.31		0.515467	185.035	39.73
280	SE diameter	150	2.5	10	0.0586667	2	3	3	57.2	375	214.286	135.06		0.63028	103.846	22.42
281	SE diameter	175	1.49	8	0.051301	2.98	3.49	2.02	57.2	260.75	209.438	134.75		0.643389	92.0819	20.05
282	SE diameter	175	1.5	10	0.271543	3	3.5	2	57.2	262.5	210	134.56		0.640762	392.538	85.7
283	SE diameter	150	2.5	22	0.0293333	2	3	3	57.2	375	214.286	134.54		0.627853	23.6014	5.15
284	SE diameter	150	2	6	0.0603429	4	2.5	2	57.2	300	200	134.33		0.67165	142.418	31.25
285	SE diameter	175	3	19	0.0704	2	2.5	5	57.2	525	262.5	134.29		0.511581	107.126	23.53
286	SE diameter	100	2	2	0.0515625	2.5	2	5	57.2	200	133.333	133.48		1.0011	162.26	36.29
287	SE diameter	175	1	6	0.06875	2.5	3	6	57.2	175	175	133.42		0.7624	110.427	24.73
288	SE diameter	100	3	16	0.0449167	3.5	3	2	57.2	300	150	133.28		0.888533	26.5024	5.95
289	SE diameter	175	2	16	0.13475	3.5	4	3	57.2	350	233.333	131.89		0.565243	162.327	37.63
290	SE diameter	150	2.5	13	0.0586667	2	3	3	57.2	375	214.286	130.45		0.608767	79.8817	19.14
291	SE diameter	175	2	13	0.13475	3.5	4	3	57.2	350	233.333	130.19		0.557957	199.787	48.16
292	SE diameter	175	1	10	0.06875	2.5	3	6	57.2	175	175	129.59		0.740514	66.256	16.19
293	SE diameter	75	2.5	6	0.0385	3.5	3.5	5	57.2	187.5	107.143	128.9		1.20307	28.3954	7.05
294	SE diameter	75	1.5	2	0.04125	2.5	2.5	3	57.2	112.5	90	128.79		1.431	54.7626	13.64
295	SE diameter	100	1	2	0.043102	4	3.5	3	57.2	100	100	128.49		1.2849	67.8179	17
296	SE diameter	175	2	19	0.13475	3.5	4	3	57.2	350	233.333	128.35		0.550071	136.697	34.39
297	SE diameter	125	2	10	0.0251429	2	3.5	6	57.2	250	166.667	128.34		0.77004	24.7253	6.22
298	SE diameter	125	3	19	0.0594	3	2	3	57.2	375	187.5	127.66		0.680853	46.1159	11.79
299	SE diameter	75	2	6	0.0396	3	3	4	57.2	150	100	127.34		1.2734	23.3654	6.02
300	SE diameter	150	2	16	0.0603429	4	2.5	2	57.2	300	200	127.33		0.63665	53.4066	13.76
301	SE diameter	125	2.5	10	0.0515625	2.5	4	2	57.2	312.5	178.571	126.5		0.7084	63.3827	16.66
302	SE diameter	75	2	2	0.0792	3	3	4	57.2	150	100	126.47		1.2647	140.192	36.86
303	SE diameter	150	3	22	0.0589286	2.5	3.5	4	57.2	450	225	126.22		0.560978	56.8962	15.05
304	SE diameter	150	3	14	0.0890179	2.49	3.5	4.01	57.2	450	225	126.19		0.560844	135.061	35.74
305	SE diameter	150	3	20	0.044509	2.49	3.5	4.01	57.2	450	225	125.6		0.558222	47.2713	12.69
306	SE diameter	175	2	22	0.067375	3.5	4	3	57.2	350	233.333	125.51		0.5379	59.0281	15.88
307	SE diameter	150	1.5	6	0.067375	3.5	2	6	57.2	225	180	125.35		0.696389	119.261	32.2
308	SE diameter	150	2	10	0.0603429	4	2.5	2	57.2	300	200	124.06		0.6203	85.4505	23.8
309	SE diameter	125	2	6	0.0502857	2	3.5	6	57.2	250	166.667	122.46		0.73476	82.4176	23.87
310	SE diameter	125	1.5	6	0.0502857	4	3	5	57.2	187.5	150	121.91		0.812733	61.8132	18.15
311	SE diameter	175	1.5	13	0.135771	3	3.5	2	57.2	262.5	210	120.29		0.57281	150.976	46.13
312	SE diameter	125	1	13	0.0539	3.5	2.5	4	57.2	125	125	119.75		0.958	20.3865	6.31
313	SE diameter	100	2.5	19	0.04752	3	2.5	6	57.2	250	142.857	119.54		0.83678	19.6761	6.13
314	SE diameter	100	1.5	10	0.044	2	4	4	57.2	150	120	119.52		0.996	20.7692	6.47
315	SE diameter	150	1.5	6	0.13475	3.5	2	6	57.2	225	180	118.67		0.659278	238.522	75.91
316	SE diameter	175	1.5	10	0.135771	3	3.5	2	57.2	262.5	210	118.41		0.563857	196.269	62.88
317	SE diameter	175	1.49	8	0.102602	2.98	3.49	2.02	57.2	260.75	209.438	117.85		0.562697	184.164	59.96
318	SE diameter	150	2	19	0.0603429	4	2.5	2	57.2	300	200	116.99		0.58495	44.974	14.94
319	SE diameter	100	3	6	0.0898333	3.5	3	2	57.2	300	150	116.89		0.779267	141.346	47.07
320	SE diameter	100	1.5	6	0.022	2	4	4	57.2	150	120	116.43		0.97025	17.3077	5.83
321	SE diameter	175	1.49	10.07	0.0471969	2.98	3.49	2.02	57.2	260.75	209.438	115.64		0.552145	67.3012	23.11
322	SE diameter	125	3	10	0.1188	3	2	3	57.2	375	187.5	115.57		0.616373	175.24	60.38
323	SE diameter	175	1.5	13	0.0678857	3	3.5	2	57.2	262.5	210	115.48		0.549905	75.4882	26.07
324	SE diameter	100	2	6	0.0515625	2.5	2	5	57.2	200	133.333	115.15		0.863625	54.0865	18.84
325	SE diameter	125	2.5	10	0.103125	2.5	4	2	57.2	312.5	178.571	115.03		0.644168	126.765	44.3
326	SE diameter	175	2.5	22	0.150857	4	2	4	57.2	437.5	250	114.96		0.45984	165.21	57.84
327	SE diameter	175	1.5	16	0.0678857	3	3.5	2	57.2	262.5	210	114.59		0.545667	61.3341	21.68
328	SE diameter	100	1	2	0.0862041	4	3.5	3	57.2	100	100	114.46		1.1446	135.636	48.11
329	SE diameter	150	2.5	13	0.117333	2	3	3	57.2	375	214.286	114.28		0.533307	159.763	56.93
330	SE diameter	100	1	6	0.043102	4	3.5	3	57.2	100	100	113.67		1.1367	22.606	8.19
331	SE diameter	150	2	13	0.120686	4	2.5	2	57.2	300	200	112.75		0.56375	131.462	48.78
332	SE diameter	125	1	6	0.0539	3.5	2.5	4	57.2	125	125	112.69		0.90152	44.1707	16.42
333	SE diameter	75	1	2	0.044	2	2	2	57.2	75	75	112.69		1.50253	38.9423	14.47
334	SE diameter	75	3	6	0.0377143	4	4	6	57.2	225	112.5	112.1		0.996444	33.3791	12.6
335	SE diameter	175	1.49	8	0.153903	2.98	3.49	2.02	57.2	260.75	209.438	111.64		0.533046	276.246	105.8
336	SE diameter	175	1.49	8	0.205204	2.98	3.49	2.02	57.2	260.75	209.438	111.52		0.532473	368.328	141.53
337	SE diameter	175	1	8	0.0515832	2.49	3.02	5.96	57.2	175	175	111.31		0.636057	62.14	23.89
338	SE diameter	75	1.5	2	0.0825	2.5	2.5	3	57.2	112.5	90	110.57		1.22856	109.525	43.1
339	SE diameter	100	2.5	22	0.09504	3	2.5	6	57.2	250	142.857	110.21		0.77147	33.986	13.5
340	SE diameter	100	2.5	16	0.09504	3	2.5	6	57.2	250	142.857	109.81		0.76867	46.7308	18.77
341	SE diameter	75	3	16	0.0377143	4	4	6	57.2	225	112.5	109.35		0.972	12.5172	5.09
342	SE diameter	75	3	10	0.0377143	4	4	6	57.2	225	112.5	109.18		0.970489	20.0275	8.19
343	SE diameter	75	2.5	10	0.0385	3.5	3.5	5	57.2	187.5	107.143	108.77		1.01519	17.0373	7.04
344	SE diameter	150	2.5	16	0.0586667	2	3	3	57.2	375	214.286	108.74		0.507453	64.9038	26.85
345	SE diameter	100	1.5	6	0.044	2	4	4	57.2	150	120	108.25		0.902083	34.6154	14.52
346	SE diameter	125	1.5	10	0.0502857	4	3	5	57.2	187.5	150	107.64		0.7176	37.0879	15.82
347	SE diameter	150	1.5	10	0.067375	3.5	2	6	57.2	225	180	107.3		0.596111	71.5565	30.81
348	SE diameter	125	2.5	19	0.0515625	2.5	4	2	57.2	312.5	178.571	107.17		0.600152	33.3593	14.41
349	SE diameter	150	2	10	0.120686	4	2.5	2	57.2	300	200	106.28		0.5314	170.901	75.73
350	SE diameter	125	1	10	0.0539	3.5	2.5	4	57.2	125	125	106.09		0.84872	26.5024	11.81
351	SE diameter	175	1.49	14	0.051301	2.98	3.49	2.02	57.2	260.75	209.438	106.04		0.506308	52.6182	23.52
352	SE diameter	175	1.5	19	0.0678857	3	3.5	2	57.2	262.5	210	105.81		0.503857	51.6498	23.19
353	SE diameter	75	3	13	0.0377143	4	4	6	57.2	225	112.5	105.48		0.9376	15.4057	6.98
354	SE diameter	150	2.5	16	0.117333	2	3	3	57.2	375	214.286	105.08		0.490373	129.808	59.5
355	SE diameter	125	1.5	6	0.100571	4	3	5	57.2	187.5	150	103.45		0.689667	123.626	59.4
356	SE diameter	125	3	13	0.1188	3	2	3	57.2	375	187.5	103.15		0.550133	134.8	65.32
357	SE diameter	75	2	13	0.0396	3	3	4	57.2	150	100	102.41		1.0241	10.784	5.34
358	SE diameter	75	3	6	0.0754286	4	4	6	57.2	225	112.5	102.36		0.909867	66.7582	33.11
359	SE diameter	125	2.5	13	0.20625	2.5	4	2	57.2	312.5	178.571	102.12		0.571872	195.024	97.39
360	SE diameter	125	2.5	22	0.0515625	2.5	4	2	57.2	312.5	178.571	102.09		0.571704	28.8103	14.4
361	SE diameter	100	2.81	8	0.0695848	3.58	2.99	2	57.2	281	147.507	102.06		0.691901	76.9143	38.36
362	SE diameter	75	1	2	0.088	2	2	2	57.2	75	75	102		1.36	77.8846	39.04
363	SE diameter	125	2	16	0.0502857	2	3.5	6	57.2	250	166.667	100.85		0.6051	30.9066	16.02
364	SE diameter	100	2.5	10	0.09504	3	2.5	6	57.2	250	142.857	100.82		0.70574	74.7692	38.8
365	SE diameter	75	2.5	13	0.0385	3.5	3.5	5	57.2	187.5	107.143	100.75		0.940333	13.1056	6.82
366	SE diameter	125	2	19	0.100571	2	3.5	6	57.2	250	166.667	100.68		0.60408	52.0532	27.13
367	SE diameter	125	1	6	0.1078	3.5	2.5	4	57.2	125	125	100.29		0.80232	88.3413	46.58
368	SE diameter	175	1.5	16	0.271543	3	3.5	2	57.2	262.5	210	99.67		0.474619	245.337	131.81
369	SE diameter	75	1.5	6	0.04125	2.5	2.5	3	57.2	112.5	90	99.27		1.103	18.2542	9.93
370	SE diameter	125	2.5	13	0.103125	2.5	4	2	57.2	312.5	178.571	99		0.5544	97.5118	53.45
371	SE diameter	175	1	8	0.103166	2.49	3.02	5.96	57.2	175	175	98.57		0.563257	124.28	68.81
372	SE diameter	100	2.5	10	0.19008	3	2.5	6	57.2	250	142.857	98.44		0.68908	149.538	83.39
373	SE diameter	75	2.5	6	0.077	3.5	3.5	5	57.2	187.5	107.143	98.15		0.916067	56.7909	31.95
374	SE diameter	175	1.5	13	0.271543	3	3.5	2	57.2	262.5	210	97.5		0.464286	301.953	173.27
375	SE diameter	150	2	19	0.120686	4	2.5	2	57.2	300	200	97.42		0.4871	89.9479	51.75
376	SE diameter	100	3	10	0.0898333	3.5	3	2	57.2	300	150	97.06		0.647067	84.8077	49.33
377	SE diameter	75	2	6	0.0792	3	3	4	57.2	150	100	96.47		0.9647	46.7308	27.68
378	SE diameter	150	2.5	22	0.0586667	2	3	3	57.2	375	214.286	96.42		0.44996	47.2028	28.01
379	SE diameter	175	1.5	16	0.135771	3	3.5	2	57.2	262.5	210	95.96		0.456952	122.668	73.85
380	SE diameter	100	1.5	13	0.044	2	4	4	57.2	150	120	95.88		0.799	15.9763	9.64
381	SE diameter	150	2.5	19	0.0586667	2	3	3	57.2	375	214.286	95.82		0.44716	54.6559	33.04
382	SE diameter	125	1.5	10	0.100571	4	3	5	57.2	187.5	150	95.78		0.638533	74.1758	44.91
383	SE diameter	125	2	19	0.0502857	2	3.5	6	57.2	250	166.667	95.69		0.57414	26.0266	15.8
384	SE diameter	75	1.5	10	0.04125	2.5	2.5	3	57.2	112.5	90	95.56		1.06178	10.9525	6.68
385	SE diameter	100	2.5	19	0.09504	3	2.5	6	57.2	250	142.857	95.45		0.66815	39.3522	24.07
386	SE diameter	125	2	10	0.0502857	2	3.5	6	57.2	250	166.667	95.31		0.57186	49.4505	30.38
387	SE diameter	125	3	22	0.0594	3	2	3	57.2	375	187.5	95.3		0.508267	39.8274	24.47
388	SE diameter	100	2.81	8	0.13917	3.58	2.99	2	57.2	281	147.507	94.9		0.643361	153.829	95.43
389	SE diameter	125	2.5	16	0.103125	2.5	4	2	57.2	312.5	178.571	94.85		0.53116	79.2283	49.39
390	SE diameter	75	3	19	0.0377143	4	4	6	57.2	225	112.5	94.78		0.842489	10.5408	6.58
391	SE diameter	125	3	19	0.1188	3	2	3	57.2	375	187.5	94.53		0.50416	92.2318	58.07
392	SE diameter	150	2.5	22	0.117333	2	3	3	57.2	375	214.286	94.42		0.440627	94.4056	59.65
393	SE diameter	175	1	13	0.06875	2.5	3	6	57.2	175	175	94.2		0.538286	50.9662	32.43
394	SE diameter	175	1	8	0.15475	2.49	3.02	5.96	57.2	175	175	94.1		0.537714	186.42	118.63
395	SE diameter	100	3	19	0.0449167	3.5	3	2	57.2	300	150	93.99		0.6266	22.3178	14.3
396	SE diameter	150	2	16	0.120686	4	2.5	2	57.2	300	200	93.97		0.46985	106.813	68.46
397	SE diameter	150	2.5	19	0.117333	2	3	3	57.2	375	214.286	93.83		0.437873	109.312	70.38
398	SE diameter	150	2	22	0.0603429	4	2.5	2	57.2	300	200	93.8		0.469	38.8412	25.03
399	SE diameter	150	2	13	0.0603429	4	2.5	2	57.2	300	200	93.63		0.46815	65.7312	42.6
400	SE diameter	150	1	10	0.0594	3	4	5	57.2	150	150	93.42		0.6228	42.0577	27.44
401	SE diameter	175	1.5	22	0.135771	3	3.5	2	57.2	262.5	210	93.03		0.443	89.2133	58.94
402	SE diameter	125	2	13	0.0502857	2	3.5	6	57.2	250	166.667	92.33		0.55398	38.0389	25.71
403	SE diameter	100	1.5	16	0.044	2	4	4	57.2	150	120	92.31		0.76925	12.9808	8.78
404	SE diameter	100	2.5	13	0.09504	3	2.5	6	57.2	250	142.857	92.3		0.6461	57.5148	38.9
405	SE diameter	175	1	10	0.1375	2.5	3	6	57.2	175	175	91.99		0.525657	132.512	90.54
406	SE diameter	100	3	22	0.0449167	3.5	3	2	57.2	300	150	91.51		0.610067	19.2745	13.38
407	SE diameter	125	3	16	0.1188	3	2	3	57.2	375	187.5	91.44		0.48768	109.525	76.2
408	SE diameter	175	1.5	19	0.135771	3	3.5	2	57.2	262.5	210	91.24		0.434476	103.3	72.35
409	SE diameter	175	1	8	0.206333	2.49	3.02	5.96	57.2	175	175	90.96		0.519771	248.56	175.12
410	SE diameter	100	2	6	0.103125	2.5	2	5	57.2	200	133.333	90.65		0.679875	108.173	77.23
411	SE diameter	175	1	16	0.06875	2.5	3	6	57.2	175	175	90.11		0.514914	41.41	30.1
412	SE diameter	100	2.5	13	0.19008	3	2.5	6	57.2	250	142.857	90.01		0.63007	115.03	83.89
413	SE diameter	125	1.5	22	0.0502857	4	3	5	57.2	187.5	150	89.84		0.598933	16.8581	12.37
414	SE diameter	175	1.49	14	0.205204	2.98	3.49	2.02	57.2	260.75	209.438	89.62		0.427908	210.473	155.82
415	SE diameter	175	1.49	14	0.102602	2.98	3.49	2.02	57.2	260.75	209.438	89.4		0.426857	105.236	78.49
416	SE diameter	125	1.5	13	0.0502857	4	3	5	57.2	187.5	150	89.23		0.594867	28.5292	21.36
417	SE diameter	100	1.5	19	0.044	2	4	4	57.2	150	120	89.05		0.742083	10.9312	8.23
418	SE diameter	75	2	16	0.0396	3	3	4	57.2	150	100	89.04		0.8904	8.76202	6.6
419	SE diameter	100	1.96	8	0.0767216	2.44	2	4.87	57.2	196	132.432	88.74		0.670078	59.1508	44.8
420	SE diameter	125	2	10	0.100571	2	3.5	6	57.2	250	166.667	88.66		0.53196	98.9011	75.47
421	SE diameter	175	1.49	14	0.153903	2.98	3.49	2.02	57.2	260.75	209.438	88.47		0.422417	157.855	121.48
422	SE diameter	150	1	10	0.1188	3	4	5	57.2	150	150	88.25		0.588333	84.1154	65.08
423	SE diameter	100	1	10	0.043102	4	3.5	3	57.2	100	100	88.13		0.8813	13.5636	10.54
424	SE diameter	150	1.5	10	0.13475	3.5	2	6	57.2	225	180	87.38		0.485444	143.113	114.11
425	SE diameter	175	1	13	0.275	2.5	3	6	57.2	175	175	86.92		0.496686	203.865	165.1
426	SE diameter	75	3	8	0.0571429	4	4	6	57.2	225	112.5	86.83		0.771822	37.9308	30.75
427	SE diameter	125	1.5	13	0.100571	4	3	5	57.2	187.5	150	86.69		0.577933	57.0583	46.58
428	SE diameter	150	1.5	19	0.067375	3.5	2	6	57.2	225	180	86.63		0.481278	37.6613	30.81
429	SE diameter	175	1	14	0.0515832	2.49	3.02	5.96	57.2	175	175	86.56		0.494629	35.5086	29.03
430	SE diameter	175	1.5	22	0.0678857	3	3.5	2	57.2	262.5	210	86.52		0.412	44.6066	36.64
431	SE diameter	125	1.5	16	0.0502857	4	3	5	57.2	187.5	150	86.48		0.576533	23.1799	19.06
432	SE diameter	175	1	10	0.275	2.5	3	6	57.2	175	175	86.25		0.492857	265.024	219.73
433	SE diameter	100	2	13	0.0515625	2.5	2	5	57.2	200	133.333	86		0.645	24.963	20.88
434	SE diameter	75	3	10	0.0754286	4	4	6	57.2	225	112.5	85.79		0.762578	40.0549	33.74
435	SE diameter	100	2.5	16	0.19008	3	2.5	6	57.2	250	142.857	85.63		0.59941	93.4615	79.16
436	SE diameter	75	2.5	10	0.077	3.5	3.5	5	57.2	187.5	107.143	84.9		0.7924	34.0745	29.61
437	SE diameter	100	1	13	0.043102	4	3.5	3	57.2	100	100	84.67		0.8467	10.4335	9.14
438	SE diameter	100	2	10	0.0515625	2.5	2	5	57.2	200	133.333	84.56		0.6342	32.4519	28.55
439	SE diameter	150	1	16	0.1188	3	4	5	57.2	150	150	84.54		0.5636	52.5721	46.27
440	SE diameter	125	1	10	0.1078	3.5	2.5	4	57.2	125	125	84.49		0.67592	53.0048	46.74
441	SE diameter	125	1.5	19	0.0502857	4	3	5	57.2	187.5	150	84.25		0.561667	19.52	17.36
442	SE diameter	125	1	19	0.0539	3.5	2.5	4	57.2	125	125	83.91		0.67128	13.9486	12.56
443	SE diameter	75	1	6	0.044	2	2	2	57.2	75	75	83.68		1.11573	12.9808	11.78
444	SE diameter	75	1.5	6	0.0825	2.5	2.5	3	57.2	112.5	90	83.57		0.928556	36.5084	33.27
445	SE diameter	75	1.5	13	0.04125	2.5	2.5	3	57.2	112.5	90	83.54		0.928222	8.42502	7.69
446	SE diameter	125	3	22	0.1188	3	2	3	57.2	375	187.5	83.47		0.445173	79.6547	72.86
447	SE diameter	175	1.49	20	0.051301	2.98	3.49	2.02	57.2	260.75	209.438	82.45		0.393673	36.8328	35.02
448	SE diameter	75	3	16	0.0754286	4	4	6	57.2	225	112.5	81.61		0.725422	25.0343	24.5
449	SE diameter	100	1.5	22	0.044	2	4	4	57.2	150	120	80.97		0.67475	9.44056	9.46
450	SE diameter	150	1.5	13	0.067375	3.5	2	6	57.2	225	180	80.58		0.447667	55.0435	55.97
451	SE diameter	125	2.5	19	0.103125	2.5	4	2	57.2	312.5	178.571	80.52		0.450912	66.7186	67.97
452	SE diameter	100	1.5	10	0.088	2	4	4	57.2	150	120	80.49		0.67075	41.5385	42.37
453	SE diameter	100	3	13	0.0898333	3.5	3	2	57.2	300	150	80.28		0.5352	65.2367	67.07
454	SE diameter	125	2.5	22	0.103125	2.5	4	2	57.2	312.5	178.571	80.09		0.448504	57.6206	59.66
455	SE diameter	150	1.5	16	0.067375	3.5	2	6	57.2	225	180	80		0.444444	44.7228	46.46
456	SE diameter	150	1	13	0.0594	3	4	5	57.2	150	150	79.78		0.531867	32.3521	33.88
457	SE diameter	100	3	16	0.0898333	3.5	3	2	57.2	300	150	79.62		0.5308	53.0048	55.85
458	SE diameter	75	3	22	0.0377143	4	4	6	57.2	225	112.5	79.05		0.702667	9.1034	9.8
459	SE diameter	125	1	16	0.0539	3.5	2.5	4	57.2	125	125	78.99		0.63192	16.564	17.87
460	SE diameter	150	1.5	16	0.13475	3.5	2	6	57.2	225	180	78.84		0.438	89.4456	97.08
461	SE diameter	175	1	19	0.275	2.5	3	6	57.2	175	175	78.71		0.449771	139.486	152.12
462	SE diameter	75	2	10	0.0792	3	3	4	57.2	150	100	78.46		0.7846	28.0385	30.87
463	SE diameter	100	2.81	14	0.0695848	3.58	2.99	2	57.2	281	147.507	78.43		0.531705	43.951	48.31
464	SE diameter	125	2	13	0.100571	2	3.5	6	57.2	250	166.667	78.04		0.46824	76.0778	85.14
465	SE diameter	150	1	13	0.1188	3	4	5	57.2	150	150	78.01		0.520067	64.7041	72.48
466	SE diameter	175	1	14	0.103166	2.49	3.02	5.96	57.2	175	175	77.31		0.441771	71.0171	81.49
467	SE diameter	150	1.5	13	0.13475	3.5	2	6	57.2	225	180	77.22		0.429	110.087	127.18
468	SE diameter	100	1.96	8	0.153443	2.44	2	4.87	57.2	196	132.432	77.11		0.582259	118.302	136.58
469	SE diameter	150	1	10	0.2376	3	4	5	57.2	150	150	76.69		0.511267	168.231	198.39
470	SE diameter	150	1.5	22	0.067375	3.5	2	6	57.2	225	180	76.69		0.426056	32.5257	38.36
471	SE diameter	175	1	13	0.1375	2.5	3	6	57.2	175	175	76.61		0.437771	101.932	120.56
472	SE diameter	175	1.49	20	0.153903	2.98	3.49	2.02	57.2	260.75	209.438	76.55		0.365502	110.498	131.28
473	SE diameter	125	1	6.04	0.114333	3.5	2.5	4	57.2	125	125	76.35		0.6108	93.0749	116.25
474	SE diameter	150	1.5	19	0.13475	3.5	2	6	57.2	225	180	76.33		0.424056	75.3226	90.1
475	SE diameter	125	1.5	16	0.100571	4	3	5	57.2	187.5	150	76.3		0.508667	46.3599	55.52
476	SE diameter	175	1	19	0.1375	2.5	3	6	57.2	175	175	76.27		0.435829	69.7432	83.61
477	SE diameter	175	1.49	20	0.102602	2.98	3.49	2.02	57.2	260.75	209.438	76.02		0.362972	73.6655	89.37
478	SE diameter	125	2	16	0.100571	2	3.5	6	57.2	250	166.667	75.96		0.45576	61.8132	75.02
479	SE diameter	75	2.02	8	0.0582641	2.94	3.04	4.02	57.2	151.5	100.331	75.91		0.756595	26.0412	31.55
480	SE diameter	75	1	6	0.088	2	2	2	57.2	75	75	75.76		1.01013	25.9615	31.76
481	SE diameter	175	1	16	0.275	2.5	3	6	57.2	175	175	75.45		0.431143	165.64	205.15
482	SE diameter	75	3	8	0.114286	4	4	6	57.2	225	112.5	74.98		0.666489	75.8616	95.51
483	SE diameter	75	2	19	0.0396	3	3	4	57.2	150	100	74.97		0.7497	7.37854	9.32
484	SE diameter	100	3	19	0.0898333	3.5	3	2	57.2	300	150	74.94		0.4996	44.6356	56.41
485	SE diameter	100	2.5	19	0.19008	3	2.5	6	57.2	250	142.857	74.81		0.52367	78.7045	100
486	SE diameter	100	1.96	8	0.230165	2.44	2	4.87	57.2	196	132.432	74.14		0.559833	177.452	230.51
487	SE diameter	175	1	14	0.15475	2.49	3.02	5.96	57.2	175	175	73.75		0.421429	106.526	140.85
488	SE diameter	100	2	10	0.103125	2.5	2	5	57.2	200	133.333	73.54		0.55155	64.9038	86.81
489	SE diameter	175	1	13	0.268233	2.49	3.02	5.96	57.2	175	175	73.13		0.417886	198.848	269.63
490	SE diameter	75	3	13	0.0754286	4	4	6	57.2	225	112.5	73.1		0.649778	30.8115	41.95
491	SE diameter	75	2	13	0.0792	3	3	4	57.2	150	100	73.01		0.7301	21.568	29.47
492	SE diameter	75	2.5	13	0.077	3.5	3.5	5	57.2	187.5	107.143	72.8		0.679467	26.2112	36.13
493	SE diameter	100	1.96	8	0.306887	2.44	2	4.87	57.2	196	132.432	72.78		0.549563	236.603	324.83
494	SE diameter	75	3	8	0.171429	4	4	6	57.2	225	112.5	72.73		0.646489	113.792	156.94
495	SE diameter	125	1	10	0.2156	3.5	2.5	4	57.2	125	125	72.64		0.58112	106.01	147.08
496	SE diameter	100	1	6	0.0862041	4	3.5	3	57.2	100	100	72.41		0.7241	45.2119	63.34
497	SE diameter	125	1	16	0.1078	3.5	2.5	4	57.2	125	125	72.12		0.57696	33.128	46.98
498	SE diameter	100	2	16	0.0515625	2.5	2	5	57.2	200	133.333	72.02		0.54015	20.2825	28.88
499	SE diameter	125	1	13	0.1078	3.5	2.5	4	57.2	125	125	71.93		0.57544	40.7729	58.27
500	SE diameter	75	1	10	0.044	2	2	2	57.2	75	75	71.76		0.9568	7.78846	11.21
501	SE diameter	75	2	22	0.0396	3	3	4	57.2	150	100	71.76		0.7176	6.37238	9.17
502	SE diameter	175	1	14	0.206333	2.49	3.02	5.96	57.2	175	175	71.64		0.409371	142.034	204.85
503	SE diameter	100	2	13	0.103125	2.5	2	5	57.2	200	133.333	71.54		0.53655	49.926	72.53
504	SE diameter	100	1	16	0.043102	4	3.5	3	57.2	100	100	71.36		0.7136	8.47724	12.41
505	SE diameter	100	1.5	13	0.088	2	4	4	57.2	150	120	71.33		0.594417	31.9527	46.82
506	SE diameter	125	1	8	0.0816667	3.5	2.5	4	57.2	125	125	71.32		0.57056	50.1939	73.4
507	SE diameter	125	1	10	0.4312	3.5	2.5	4	57.2	125	125	71.31		0.57048	212.019	311.04
508	SE diameter	75	2.5	16	0.077	3.5	3.5	5	57.2	187.5	107.143	71.09		0.663507	21.2966	31.53
509	SE diameter	100	2	10	0.20625	2.5	2	5	57.2	200	133.333	70.92		0.5319	129.808	193.55
510	SE diameter	175	1	20	0.0515832	2.49	3.02	5.96	57.2	175	175	70.88		0.405029	24.856	37.01
511	SE diameter	125	1.5	19	0.100571	4	3	5	57.2	187.5	150	70.85		0.472333	39.0399	58.39
512	SE diameter	75	3	8	0.228571	4	4	6	57.2	225	112.5	70.76		0.628978	151.723	227.21
513	SE diameter	75	1.5	19	0.04125	2.5	2.5	3	57.2	112.5	90	70.45		0.782778	5.76449	8.77
514	SE diameter	175	1	19	0.06875	2.5	3	6	57.2	175	175	70.3		0.401714	34.8716	53.38
515	SE diameter	75	3	19	0.0754286	4	4	6	57.2	225	112.5	70.28		0.624711	21.0816	32.3
516	SE diameter	175	1	22	0.1375	2.5	3	6	57.2	175	175	69.62		0.397829	60.2327	94.92
517	SE diameter	100	1.96	14	0.0767216	2.44	2	4.87	57.2	196	132.432	69.43		0.524267	33.8004	53.46
518	SE diameter	75	3	22	0.0754286	4	4	6	57.2	225	112.5	69.43		0.617156	18.2068	28.94
519	SE diameter	100	1	10	0.0862041	4	3.5	3	57.2	100	100	69.23		0.6923	27.1272	43.49
520	SE diameter	100	1.5	10	0.176	2	4	4	57.2	150	120	69.12		0.576	83.0769	133.8
521	SE diameter	150	1	16	0.0594	3	4	5	57.2	150	150	69.05		0.460333	26.2861	42.47
522	SE diameter	125	1	13	0.2156	3.5	2.5	4	57.2	125	125	69.01		0.55208	81.5459	131.97
523	SE diameter	75	3	14	0.0571429	4	4	6	57.2	225	112.5	68.7		0.610667	21.6748	35.48
524	SE diameter	175	1	22	0.06875	2.5	3	6	57.2	175	175	68.35		0.390571	30.1164	50.17
525	SE diameter	75	1.5	16	0.04125	2.5	2.5	3	57.2	112.5	90	68.13		0.757	6.84533	11.52
526	SE diameter	75	1.5	22	0.04125	2.5	2.5	3	57.2	112.5	90	67.66		0.751778	4.97842	8.55
527	SE diameter	75	2.02	8	0.116528	2.94	3.04	4.02	57.2	151.5	100.331	67.57		0.67347	52.0825	89.44
528	SE diameter	175	1	16	0.1375	2.5	3	6	57.2	175	175	67.44		0.385371	82.82	143.62
529	SE diameter	150	1	22	0.1188	3	4	5	57.2	150	150	67.39		0.449267	38.2343	66.44
530	SE diameter	125	1	8	0.163333	3.5	2.5	4	57.2	125	125	67.17		0.53736	100.388	175.76
531	SE diameter	75	1	13	0.088	2	2	2	57.2	75	75	67.15		0.895333	11.9822	21.05
532	SE diameter	75	1	13	0.044	2	2	2	57.2	75	75	66.81		0.8908	5.99112	10.69
533	SE diameter	75	3	10	0.150857	4	4	6	57.2	225	112.5	66.75		0.593333	80.1099	143.24
534	SE diameter	100	2	19	0.0515625	2.5	2	5	57.2	200	133.333	66.69		0.500175	17.08	30.63
535	SE diameter	75	1	10	0.088	2	2	2	57.2	75	75	66.19		0.882533	15.5769	28.57
536	SE diameter	125	1.5	22	0.100571	4	3	5	57.2	187.5	150	65.94		0.4396	33.7163	62.54
537	SE diameter	125	2	22	0.0502857	2	3.5	6	57.2	250	166.667	65.6		0.3936	22.4775	42.35
538	SE diameter	75	2.5	19	0.077	3.5	3.5	5	57.2	187.5	107.143	65.47		0.611053	17.934	33.99
539	SE diameter	100	2	16	0.103125	2.5	2	5	57.2	200	133.333	65.05		0.487875	40.5649	78.38
540	SE diameter	100	1.5	16	0.088	2	4	4	57.2	150	120	65.01		0.54175	25.9615	50.27
541	SE diameter	125	1	8	0.245	3.5	2.5	4	57.2	125	125	64.77		0.51816	150.582	293.96
542	SE diameter	75	2.5	22	0.077	3.5	3.5	5	57.2	187.5	107.143	64.71		0.60396	15.4884	30.41
543	SE diameter	100	2.81	20	0.0695848	3.58	2.99	2	57.2	281	147.507	64.5		0.437269	30.7657	60.79
544	SE diameter	150	1	19	0.0594	3	4	5	57.2	150	150	64.47		0.4298	22.1356	43.94
545	SE diameter	75	2.5	10	0.154	3.5	3.5	5	57.2	187.5	107.143	64.46		0.601627	68.149	135.36
546	SE diameter	100	1	13	0.0862041	4	3.5	3	57.2	100	100	64.01		0.6401	20.867	42.31
547	SE diameter	125	1	8	0.326667	3.5	2.5	4	57.2	125	125	63.64		0.50912	200.776	413.23
548	SE diameter	75	2	10	0.1584	3	3	4	57.2	150	100	63.6		0.636	56.0769	115.93
549	SE diameter	175	1	20	0.103166	2.49	3.02	5.96	57.2	175	175	63.59		0.363371	49.712	102.49
550	SE diameter	75	1.5	10	0.0825	2.5	2.5	3	57.2	112.5	90	63.38		0.704222	21.905	45.76
551	SE diameter	75	2	16	0.0792	3	3	4	57.2	150	100	63.24		0.6324	17.524	36.85
552	SE diameter	125	1	22	0.0539	3.5	2.5	4	57.2	125	125	63.24		0.50592	12.0465	25.34
553	SE diameter	150	1.5	22	0.13475	3.5	2	6	57.2	225	180	62.81		0.348944	65.0514	139.62
554	SE diameter	75	2.02	8	0.174792	2.94	3.04	4.02	57.2	151.5	100.331	62.54		0.623336	78.1237	169.24
555	SE diameter	125	1	13	0.4312	3.5	2.5	4	57.2	125	125	62.07		0.49656	163.092	362.78
556	SE diameter	175	1	20	0.206333	2.49	3.02	5.96	57.2	175	175	62.01		0.354343	99.424	221.07
557	SE diameter	175	1	20	0.15475	2.49	3.02	5.96	57.2	175	175	62		0.354286	74.568	165.88
558	SE diameter	75	1	16	0.044	2	2	2	57.2	75	75	61.12		0.814933	4.86779	11.34
559	SE diameter	75	2	19	0.0792	3	3	4	57.2	150	100	61.04		0.6104	14.7571	34.51
560	SE diameter	150	1	19	0.1188	3	4	5	57.2	150	150	60.57		0.4038	44.2713	105.99
561	SE diameter	75	2.02	14	0.0582641	2.94	3.04	4.02	57.2	151.5	100.331	60.44		0.602405	14.8807	35.71
562	SE diameter	75	2.5	13	0.154	3.5	3.5	5	57.2	187.5	107.143	60.4		0.563733	52.4223	126.52
563	SE diameter	100	1.96	14	0.153443	2.44	2	4.87	57.2	196	132.432	60.35		0.455704	67.6009	162.83
564	SE diameter	125	1	19	0.1078	3.5	2.5	4	57.2	125	125	60.18		0.48144	27.8973	68.08
565	SE diameter	100	1.5	13	0.176	2	4	4	57.2	150	120	60.04		0.500333	63.9053	157.05
566	SE diameter	75	1	16	0.088	2	2	2	57.2	75	75	59.21		0.789467	9.73558	24.95
567	SE diameter	100	2	16	0.20625	2.5	2	5	57.2	200	133.333	59.17		0.443775	81.1298	208.33
568	SE diameter	100	2	22	0.0515625	2.5	2	5	57.2	200	133.333	59.16		0.4437	14.7509	37.89
569	SE diameter	125	1	16	0.2156	3.5	2.5	4	57.2	125	125	59.08		0.47264	66.256	170.91
570	SE diameter	100	2	13	0.20625	2.5	2	5	57.2	200	133.333	58.86		0.44145	99.8521	260.4
571	SE diameter	100	1.5	22	0.088	2	4	4	57.2	150	120	58.8		0.49	18.8811	49.4
572	SE diameter	100	1.96	20	0.0767216	2.44	2	4.87	57.2	196	132.432	58.73		0.443471	23.6603	61.83
573	SE diameter	100	1	19	0.043102	4	3.5	3	57.2	100	100	58.71		0.5871	7.13873	18.76
574	SE diameter	100	1	16	0.0862041	4	3.5	3	57.2	100	100	58.68		0.5868	16.9545	44.62
575	SE diameter	75	2.02	8	0.233057	2.94	3.04	4.02	57.2	151.5	100.331	58.64		0.584465	104.165	273.68
576	SE diameter	75	1.5	10	0.165	2.5	2.5	3	57.2	112.5	90	58.6		0.651111	43.8101	115.77
577	SE diameter	75	1	19	0.044	2	2	2	57.2	75	75	58.54		0.780533	4.09919	10.87
578	SE diameter	100	1.96	14	0.230165	2.44	2	4.87	57.2	196	132.432	58.48		0.441584	101.401	268.33
579	SE diameter	75	3	16	0.150857	4	4	6	57.2	225	112.5	58.4		0.519111	50.0687	133.69
580	SE diameter	75	3	13	0.150857	4	4	6	57.2	225	112.5	58.38		0.518933	61.623	164.76
581	SE diameter	125	1	16	0.4312	3.5	2.5	4	57.2	125	125	58.31		0.46648	132.512	355.47
582	SE diameter	75	3	14	0.114286	4	4	6	57.2	225	112.5	58.22		0.517511	43.3495	116.54
583	SE diameter	100	1.5	19	0.088	2	4	4	57.2	150	120	58.16		0.484667	21.8623	59.1
584	SE diameter	125	1	19	0.4312	3.5	2.5	4	57.2	125	125	57.84		0.46272	111.589	306.76
585	SE diameter	75	1.5	13	0.0825	2.5	2.5	3	57.2	112.5	90	57.8		0.642222	16.85	46.4
586	SE diameter	100	1.96	14	0.306887	2.44	2	4.87	57.2	196	132.432	57.76		0.436147	135.202	371.3
587	SE diameter	100	1	10	0.344816	4	3.5	3	57.2	100	100	57.69		0.5769	108.509	300.6
588	SE diameter	75	2	22	0.0792	3	3	4	57.2	150	100	57.47		0.5747	12.7448	35.71
589	SE diameter	75	2	16	0.1584	3	3	4	57.2	150	100	57.22		0.5722	35.0481	99.53
590	SE diameter	100	2	19	0.103125	2.5	2	5	57.2	200	133.333	57.03		0.427725	34.1599	97.97
591	SE diameter	100	1	10	0.172408	4	3.5	3	57.2	100	100	56.88		0.5688	54.2543	156.78
592	SE diameter	75	2.5	16	0.154	3.5	3.5	5	57.2	187.5	107.143	56.72		0.529387	42.5931	124.15
593	SE diameter	75	2	13	0.1584	3	3	4	57.2	150	100	56.72		0.5672	43.1361	125.75
594	SE diameter	75	1	8	0.0696894	2.15	2.01	2.19	57.2	75	75	56.63		0.755067	15.4197	44.94
595	SE diameter	125	1	19	0.2156	3.5	2.5	4	57.2	125	125	56.62		0.45296	55.7945	163.53
596	SE diameter	75	3	14	0.171429	4	4	6	57.2	225	112.5	56.41		0.501422	65.0243	192.23
597	SE diameter	100	2	22	0.103125	2.5	2	5	57.2	200	133.333	56.18		0.42135	29.5017	88.47
598	SE diameter	75	3	20	0.0571429	4	4	6	57.2	225	112.5	55.51		0.493422	15.1723	47.06
599	SE diameter	125	1	14	0.0816667	3.5	2.5	4	57.2	125	125	55.47		0.44376	28.6823	89.14
600	SE diameter	150	1	22	0.0594	3	4	5	57.2	150	150	55.27		0.368467	19.1171	60.22
601	SE diameter	100	2	19	0.20625	2.5	2	5	57.2	200	133.333	55.11		0.413325	68.3198	217.16
602	SE diameter	125	1	22	0.1078	3.5	2.5	4	57.2	125	125	54.59		0.43672	24.0931	78.75
603	SE diameter	75	1	19	0.088	2	2	2	57.2	75	75	53.45		0.712667	8.19838	28.55
604	SE diameter	75	1.5	16	0.0825	2.5	2.5	3	57.2	112.5	90	53.05		0.589444	13.6907	48.78
605	SE diameter	100	1	19	0.0862041	4	3.5	3	57.2	100	100	53.02		0.5302	14.2775	50.95
606	SE diameter	75	2.02	14	0.116528	2.94	3.04	4.02	57.2	151.5	100.331	52.79		0.526158	29.7614	107.19
607	SE diameter	75	1.5	13	0.165	2.5	2.5	3	57.2	112.5	90	52.49		0.583222	33.7001	123.91
608	SE diameter	125	1	14	0.163333	3.5	2.5	4	57.2	125	125	52.49		0.41992	57.3645	210.46
609	SE diameter	100	1	13	0.172408	4	3.5	3	57.2	100	100	52.41		0.5241	41.7341	154.16
610	SE diameter	100	1	22	0.043102	4	3.5	3	57.2	100	100	52.37		0.5237	6.16526	22.83
611	SE diameter	75	1	22	0.044	2	2	2	57.2	75	75	51.95		0.692667	3.54021	13.43
612	SE diameter	125	1	22	0.2156	3.5	2.5	4	57.2	125	125	51.91		0.41528	48.1862	183.22
613	SE diameter	75	3	19	0.150857	4	4	6	57.2	225	112.5	51.86		0.460978	42.1631	160.75
614	SE diameter	125	1	14	0.245	3.5	2.5	4	57.2	125	125	51.35		0.4108	86.0468	337.18
615	SE diameter	100	1.96	20	0.153443	2.44	2	4.87	57.2	196	132.432	51.26		0.387065	47.3206	185.99
616	SE diameter	100	1.5	16	0.176	2	4	4	57.2	150	120	50.92		0.424333	51.9231	209.12
617	SE diameter	125	1	14	0.326667	3.5	2.5	4	57.2	125	125	50.89		0.40712	114.729	461.85
618	SE diameter	100	1.96	20	0.230165	2.44	2	4.87	57.2	196	132.432	50.66		0.382535	70.9809	288.93
619	SE diameter	75	2	19	0.1584	3	3	4	57.2	150	100	50.51		0.5051	29.5142	121.81
620	SE diameter	75	3	22	0.150857	4	4	6	57.2	225	112.5	50.19		0.446133	36.4136	153.23
621	SE diameter	100	1	22	0.0862041	4	3.5	3	57.2	100	100	49.87		0.4987	12.3305	52.89
622	SE diameter	125	1	22	0.4312	3.5	2.5	4	57.2	125	125	49.66		0.39728	96.3724	418.62
623	SE diameter	75	1	10	0.176	2	2	2	57.2	75	75	49.61		0.661467	31.1538	135.75
624	SE diameter	100	1	13	0.344816	4	3.5	3	57.2	100	100	49.12		0.4912	83.4682	374.5
625	SE diameter	75	2.02	13	0.302973	2.94	3.04	4.02	57.2	151.5	100.331	49.11		0.489479	83.332	372.89
626	SE diameter	75	2.02	14	0.174792	2.94	3.04	4.02	57.2	151.5	100.331	49.05		0.488881	44.6421	200.47
627	SE diameter	75	1.5	19	0.0825	2.5	2.5	3	57.2	112.5	90	48.62		0.540222	11.529	53.34
628	SE diameter	75	1	8	0.139379	2.15	2.01	2.19	57.2	75	75	48.57		0.6476	30.8394	142.47
629	SE diameter	75	3	20	0.114286	4	4	6	57.2	225	112.5	48.38		0.430044	30.3447	142.18
630	SE diameter	75	2.02	20	0.0582641	2.94	3.04	4.02	57.2	151.5	100.331	48.3		0.481406	10.4165	48.99
631	SE diameter	100	1	16	0.344816	4	3.5	3	57.2	100	100	48.13		0.4813	67.8179	323.51
632	SE diameter	75	2.02	19.37	0.0547683	2.94	3.04	4.02	57.2	151.5	100.331	47.45		0.472934	10.11	50.31
633	SE diameter	100	1.5	19	0.176	2	4	4	57.2	150	120	47.38		0.394833	43.7247	218.6
634	SE diameter	75	2.5	19	0.154	3.5	3.5	5	57.2	187.5	107.143	47.25		0.441	35.8679	180.84
635	SE diameter	75	2	22	0.1584	3	3	4	57.2	150	100	47.04		0.4704	25.4895	130.22
636	SE diameter	75	3	22	0.164571	4	4	6	57.2	225	112.5	47.03		0.418044	39.7239	203.02
637	SE diameter	100	1	16	0.172408	4	3.5	3	57.2	100	100	46.88		0.4688	33.9089	175.08
638	SE diameter	100	2	22	0.20625	2.5	2	5	57.2	200	133.333	46.77		0.350775	59.0035	306.76
639	SE diameter	125	1	20	0.0816667	3.5	2.5	4	57.2	125	125	46.76		0.37408	20.0776	104.19
640	SE diameter	75	1	10	0.352	2	2	2	57.2	75	75	46.59		0.6212	62.3077	327.61
641	SE diameter	75	1.5	16	0.165	2.5	2.5	3	57.2	112.5	90	44.85		0.498333	27.3813	161.4
642	SE diameter	125	1	20	0.163333	3.5	2.5	4	57.2	125	125	44.46		0.35568	40.1552	242.47
643	SE diameter	125	1	20	0.326667	3.5	2.5	4	57.2	125	125	44.13		0.35304	80.3103	495.63
644	SE diameter	125	1	20	0.245	3.5	2.5	4	57.2	125	125	44.05		0.3524	60.2327	373.91
645	SE diameter	75	1	13	0.176	2	2	2	57.2	75	75	44		0.586667	23.9645	149.6
646	SE diameter	75	1	14	0.0696894	2.15	2.01	2.19	57.2	75	75	43.97		0.586267	8.81126	54.85
647	SE diameter	75	1	8	0.209068	2.15	2.01	2.19	57.2	75	75	43.74		0.5832	46.2591	292.62
648	SE diameter	75	2.02	14	0.233057	2.94	3.04	4.02	57.2	151.5	100.331	43.57		0.434262	59.5228	381.39
649	SE diameter	75	1.5	22	0.0825	2.5	2.5	3	57.2	112.5	90	43.56		0.484	9.95684	64.06
650	SE diameter	75	1	22	0.088	2	2	2	57.2	75	75	43.3		0.577333	7.08042	46.4
651	SE diameter	75	2.02	20	0.116528	2.94	3.04	4.02	57.2	151.5	100.331	42.93		0.427883	20.833	139.53
652	SE diameter	75	1	13	0.352	2	2	2	57.2	75	75	41.84		0.557867	47.929	348.12
653	SE diameter	75	1	8	0.278758	2.15	2.01	2.19	57.2	75	75	41.61		0.5548	61.6788	453.02
654	SE diameter	100	1	19	0.172408	4	3.5	3	57.2	100	100	41.33		0.4133	28.5549	215.2
655	SE diameter	75	2.02	20	0.233057	2.94	3.04	4.02	57.2	151.5	100.331	41.15		0.410142	41.666	316.77
656	SE diameter	75	1	16	0.352	2	2	2	57.2	75	75	38.86		0.518133	38.9423	353.06
657	SE diameter	75	2.02	20	0.174792	2.94	3.04	4.02	57.2	151.5	100.331	37.51		0.373862	31.2495	313.88
658	SE diameter	100	1	22	0.172408	4	3.5	3	57.2	100	100	36.95		0.3695	24.6611	260.07
659	SE diameter	75	1	14	0.139379	2.15	2.01	2.19	57.2	75	75	36.24		0.4832	17.6225	195.98
660	SE diameter	75	1	16	0.176	2	2	2	57.2	75	75	36.1		0.481333	19.4712	220.13
661	SE diameter	75	1	19	0.352	2	2	2	57.2	75	75	35.9		0.478667	32.7935	377.1
662	SE diameter	75	1	20	0.0696894	2.15	2.01	2.19	57.2	75	75	35.29		0.470533	6.16788	74.24
663	SE diameter	75	1	19	0.176	2	2	2	57.2	75	75	34.01		0.453467	16.3968	221.77
664	SE diameter	75	1	14	0.209068	2.15	2.01	2.19	57.2	75	75	33.65		0.448667	26.4338	367
665	SE diameter	75	1	22	0.352	2	2	2	57.2	75	75	31.64		0.421867	28.3217	475.45
666	SE diameter	75	1	22	0.176	2	2	2	57.2	75	75	29.44		0.392533	14.1608	295.26
667	SE diameter	75	1	20	0.139379	2.15	2.01	2.19	57.2	75	75	29.4		0.392	12.3358	256.82
668	SE diameter	75	1	20	0.209068	2.15	2.01	2.19	57.2	75	75	28.45		0.379333	18.5036	425.03
669	SE diameter	75	1	22	0.248094	2.15	2.01	2.19	57.2	75	75	28.11		0.3748	19.9615	476.59
670	SE diameter	100	2.99812	19.0141	0.100861	3.50098	3.00096	2.00186	57.2	299.812	149.976	73.9538		0.493103	50.0464	65.6434
671	SE diameter	125	1.13385	6.39076	0.0821199	3.5501	2.55104	4.10444	57.2	141.731	132.841	85.5729		0.644177	71.6385	60.6509
672	DE outer diameter	45	1	12.7451	3.65457	1	1	1	0.807809	45	45	39.461		0.876911	510	4401.19
673	DE outer diameter	45	1	10.4839	3.65457	1	1	1	0.807809	45	45	39.617		0.880378	620	5287.51
674	DE outer diameter	45	1	10.4	3.65457	1	1	1	0.807809	45	45	39.639		0.880867	625	5321.28
675	DE outer diameter	45	1	12.7451	3.65457	1	1	1	0.807809	45	45	40.715		0.904778	510	4006.93
676	DE outer diameter	45	1	11.8182	3.65457	1	1	1	0.807809	45	45	39.614		0.880311	550	4691.6
677	DE outer diameter	45	1	11.0169	3.65457	1	1	1	0.807809	45	45	38.885		0.864111	590	5321.21
678	DE outer diameter	45	1	10.4839	3.65457	1	1	1	0.807809	45	45	38.865		0.863667	620	5600.41
679	DE outer diameter	45	1	10.4	3.65457	1	1	1	0.807809	45	45	38.725		0.860556	625	5707.03
680	DE outer diameter	45	1	10.3175	3.65457	1	1	1	0.807809	45	45	39.371		0.874911	630	5474.14
681	DE outer diameter	45	1	10.3175	3.65457	1	1	1	0.807809	45	45	39.716		0.882578	630	5332.72
682	DE outer diameter	45	1	10.2362	3.65457	1	1	1	0.807809	45	45	39.189		0.870867	635	5594.81
683	DE outer diameter	45	1	10.3175	3.65457	1	1	1	0.807809	45	45	39.041		0.867578	630	5614.13
684	DE outer diameter	45	1	10.1562	3.65457	1	1	1	0.807809	45	45	39.157		0.870156	640	5652.7
685	DE outer diameter	45	1	10.3175	3.65457	1	1	1	0.807809	45	45	38.858		0.863511	630	5693.82
686	DE outer diameter	45	1	10.3175	3.65457	1	1	1	0.807809	45	45	39.629		0.880644	630	5367.91
687	DE outer diameter	45	1	10.3175	3.65457	1	1	1	0.807809	45	45	40.98		0.910667	630	4854.33
688	DE outer diameter	45	1	8.66667	3.65457	1	1	1	0.807809	45	45	38.628		0.8584	750	6900.16
689	DE outer diameter	45	1	7.47126	3.65457	1	1	1	0.807809	45	45	38.837		0.863044	870	7875.65
690	DE outer diameter	45	1	6.56566	3.65457	1	1	1	0.807809	45	45	38.891		0.864244	990	8924.67
691	DE outer diameter	45	1	10.3175	3.65457	1	1	1	0.807809	45	45	40.221		0.8938	630	5134.36
692	DE outer diameter	45	1	10.4839	3.65457	1	1	1	0.807809	45	45	40.231		0.894022	620	5049.1
693	DE outer diameter	45	1	10.4	3.65457	1	1	1	0.807809	45	45	40.162		0.892489	625	5116.09
694	DE outer diameter	45	1	10.2362	3.65457	1	1	1	0.807809	45	45	40.228		0.893956	635	5172.41
695	DE outer diameter	45	1	10.1562	3.65457	1	1	1	0.807809	45	45	40.184		0.892978	640	5230.28
696	DE outer diameter	45	1	10.4839	3.65457	1	1	1	0.807809	45	45	40.238		0.894178	620	5046.46
697	DE outer diameter	45	1	10.4	3.65457	1	1	1	0.807809	45	45	40.242		0.894267	625	5085.64
698	DE outer diameter	45	1	10.2362	3.65457	1	1	1	0.807809	45	45	40.47		0.899333	635	5080.17
699	DE outer diameter	45	1	10.1562	3.65457	1	1	1	0.807809	45	45	40.106		0.891244	640	5260.85
700	DE outer diameter	45	1	11.8182	3.65457	1	1	1	0.807809	45	45	40.605		0.902333	550	4356.41
701	DE outer diameter	45	1	11.0169	3.65457	1	1	1	0.807809	45	45	40.446		0.8988	590	4728.57
702	DE outer diameter	45	1	9.70149	3.65457	1	1	1	0.807809	45	45	40.887		0.9086	670	5197.85
703	DE outer diameter	45	1	12.7451	3.65457	1	1	1	0.807809	45	45	40.265		0.894778	510	4142.78
704	DE outer diameter	45	1	8.66667	3.65457	1	1	1	0.807809	45	45	40		0.888889	750	6214.21
705	DE outer diameter	45	1	7.47126	3.65457	1	1	1	0.807809	45	45	40.015		0.889222	870	7200.38
706	DE outer diameter	45	1	6.56566	3.65457	1	1	1	0.807809	45	45	39.784		0.884089	990	8337.08
707	DE outer diameter	45	1	10.3175	3.65457	1	1	1	0.807809	45	45	40.482		0.8996	630	5035.69
708	DE outer diameter	45	1	10.3175	3.65457	1	1	1	0.807809	45	45	40.568		0.901511	630	5003.73
709	DE outer diameter	45	1	10.3175	3.65457	1	1	1	0.807809	45	45	40.444		0.898756	630	5049.9
710	DE outer diameter	45	1	10.3175	3.65457	1	1	1	0.807809	45	45	40.501		0.900022	630	5028.61
711	DE outer diameter	45	1	10.3175	3.65457	1	1	1	0.807809	45	45	41.515		0.922556	630	4669.06
712	DE outer diameter	45	1	10.3175	3.65457	1	1	1	0.807809	45	45	42.537		0.945267	630	4340.55
713	DE outer diameter	45	1	10.3175	3.65457	1	1	1	0.807809	45	45	40.732		0.905156	630	4943.54
714	DE outer diameter	45	1	12.7451	3.65457	1	1	1	0.807809	45	45	45.136		1.00302	510	2941.07
715	DE outer diameter	45	1	10.3175	3.65457	1	1	1	0.807809	45	45	43.252		0.961156	630	4128.82
716	DE outer diameter	45	1	10.3175	3.65457	1	1	1	0.807809	45	45	43.359		0.963533	630	4098.33
717	DE outer diameter	45	1	11.8182	3.65457	1	1	1	0.807809	45	45	45.754		1.01676	550	3044.95
718	DE outer diameter	45	1	11.0169	3.65457	1	1	1	0.807809	45	45	44.22		0.982667	590	3618.26
719	DE outer diameter	45	1	10.3175	3.65457	1	1	1	0.807809	45	45	43.813		0.973622	630	3972.24
720	DE outer diameter	45	1	9.70149	3.65457	1	1	1	0.807809	45	45	46.246		1.02769	670	3592.17
721	DE outer diameter	45	1	10.3175	3.65457	1	1	1	0.807809	45	45	43.846		0.974356	630	3963.28
722	DE outer diameter	45	1	10.3175	3.65457	1	1	1	0.807809	45	45	45.071		1.00158	630	3648.83
723	DE outer diameter	45	1	10.3175	3.65457	1	1	1	0.807809	45	45	46.699		1.03776	630	3280.37
724	DE outer diameter	45	1	8.66667	3.65457	1	1	1	0.807809	45	45	44.248		0.983289	750	4590.76
725	DE outer diameter	45	1	7.47126	3.65457	1	1	1	0.807809	45	45	44.577		0.9906	870	5208.24
726	DE outer diameter	45	1	6.56566	3.65457	1	1	1	0.807809	45	45	45.795		1.01767	990	5466.2
727	DE outer diameter	45	1	10.1562	3.65457	1	1	1	0.807809	45	45	38.29		0.850889	640	6045.44
728	DE outer diameter	45	1	9.42029	3.65457	1	1	1	0.807809	45	45	38.366		0.852578	690	6479.09
729	DE outer diameter	45	1	8.78378	3.65457	1	1	1	0.807809	45	45	37.776		0.839467	740	7279.28
730	DE outer diameter	45	1	8.78378	3.65457	1	1	1	0.807809	45	45	38.939		0.865311	740	6646.33
731	DE outer diameter	45	1	10.1562	3.65457	1	1	1	0.807809	45	45	40.587		0.901933	640	5076.02
732	DE outer diameter	45	1	9.42029	3.65457	1	1	1	0.807809	45	45	39.207		0.871267	690	6071.03
733	DE outer diameter	45	1	8.72483	3.65457	1	1	1	0.807809	45	45	38.823		0.862733	745	6751.39
734	DE outer diameter	45	1	8.44156	3.65457	1	1	1	0.807809	45	45	39.012		0.866933	770	6877.02
735	DE outer diameter	45	1	8.125	3.65457	1	1	1	0.807809	45	45	39.584		0.879644	800	6839.67
736	DE outer diameter	45	1	7.83133	3.65457	1	1	1	0.807809	45	45	39.152		0.870044	830	7333.66
737	DE outer diameter	45	1	8.78378	3.65457	1	1	1	0.807809	45	45	38.032		0.845156	740	7133.27
738	DE outer diameter	45	1	8.78378	3.65457	1	1	1	0.807809	45	45	39.388		0.875289	740	6421.62
739	DE outer diameter	45	1	8.22785	3.65457	1	1	1	0.807809	45	45	38.454		0.854533	790	7367.28
740	DE outer diameter	45	1	7.30337	3.65457	1	1	1	0.807809	45	45	38.835		0.863	890	8057.95
741	DE outer diameter	45	1	6.91489	3.65457	1	1	1	0.807809	45	45	38.413		0.853622	940	8794.22
742	DE outer diameter	45	1	6.56566	3.65457	1	1	1	0.807809	45	45	38.64		0.858667	990	9099.72
743	DE outer diameter	45	1	6.25	3.65457	1	1	1	0.807809	45	45	38.493		0.8554	1040	9669.24
744	DE outer diameter	45	1	8.84354	3.65457	1	1	1	0.807809	45	45	39.907		0.886822	735	6132.6
745	DE outer diameter	45	1	8.78378	3.65457	1	1	1	0.807809	45	45	39.189		0.870867	740	6519.94
746	DE outer diameter	45	1	8.90411	3.65457	1	1	1	0.807809	45	45	38.874		0.863867	730	6589.46
747	DE outer diameter	45	1	8.84354	3.65457	1	1	1	0.807809	45	45	38.928		0.865067	735	6607.02
748	DE outer diameter	45	1	8.66667	3.65457	1	1	1	0.807809	45	45	38.519		0.855978	750	6958.9
749	DE outer diameter	45	1	8.72483	3.65457	1	1	1	0.807809	45	45	38.778		0.861733	745	6774.92
750	DE outer diameter	45	1	8.66667	3.65457	1	1	1	0.807809	45	45	38.879		0.863978	750	6767.38
751	DE outer diameter	45	1	10.3175	3.65457	1	1	1	0.807809	45	45	38.399		0.853311	630	5900.45
752	DE outer diameter	45	1	10.4	3.65457	1	1	1	0.807809	45	45	39.43		0.876222	625	5406.35
753	DE outer diameter	45	1	11.8182	3.65457	1	1	1	0.807809	45	45	39.793		0.884289	550	4628.57
754	DE outer diameter	45	1	10.4839	3.65457	1	1	1	0.807809	45	45	39.628		0.880622	620	5283.11
755	DE outer diameter	45	1	10.4	3.65457	1	1	1	0.807809	45	45	39.453		0.876733	625	5396.9
756	DE outer diameter	45	1	10.3175	3.65457	1	1	1	0.807809	45	45	39.866		0.885911	630	5272.75
757	DE outer diameter	45	1	10.2362	3.65457	1	1	1	0.807809	45	45	39.187		0.870822	635	5595.67
758	DE outer diameter	45	1	10.1562	3.65457	1	1	1	0.807809	45	45	39.691		0.882022	640	5427.6
759	DE outer diameter	45	1	10.3175	3.65457	1	1	1	0.807809	45	45	38.194		0.848756	630	5995.97
760	DE outer diameter	45	1	10.2362	3.65457	1	1	1	0.807809	45	45	39.358		0.874622	635	5523.05
761	DE outer diameter	45	1	10.3175	3.65457	1	1	1	0.807809	45	45	38.257		0.850156	630	5966.4
762	DE outer diameter	45	1	10.1562	3.65457	1	1	1	0.807809	45	45	39.597		0.879933	640	5466.35
763	DE outer diameter	45	1	10.3175	3.65457	1	1	1	0.807809	45	45	38.098		0.846622	630	6041.41
764	DE outer diameter	45	1	8.66667	3.65457	1	1	1	0.807809	45	45	39.649		0.881089	750	6380.71
765	DE outer diameter	45	1	7.47126	3.65457	1	1	1	0.807809	45	45	39.878		0.886178	870	7274.84
766	DE outer diameter	45	1	10.8333	2.41134	1	1	1	0.87493	45	45	41.897		0.931044	600	4326.2
767	DE outer diameter	45	1	10	2.41134	1	1	1	0.87493	45	45	41.919		0.931533	650	4679.34
768	DE outer diameter	45	1	9.42029	2.41134	1	1	1	0.87493	45	45	41.334		0.918533	690	5181.21
769	DE outer diameter	45	1	9.28571	2.41134	1	1	1	0.87493	45	45	41.929		0.931756	700	5035.69
770	DE outer diameter	45	1	9.28571	2.41134	1	1	1	0.87493	45	45	42.33		0.940667	700	4893.93
771	DE outer diameter	45	1	9.28571	2.41134	1	1	1	0.87493	45	45	41.838		0.929733	700	5068.62
772	DE outer diameter	45	1	9.35252	2.41134	1	1	1	0.87493	45	45	41.025		0.911667	695	5337.57
773	DE outer diameter	45	1	9.28571	2.41134	1	1	1	0.87493	45	45	42.066		0.9348	700	4986.65
774	DE outer diameter	45	1	9.84848	2.41134	1	1	1	0.87493	45	45	42.196		0.937689	660	4658.38
775	DE outer diameter	45	1	9.42029	2.41134	1	1	1	0.87493	45	45	40.979		0.910644	690	5317.03
776	DE outer diameter	45	1	9.35252	2.41134	1	1	1	0.87493	45	45	41.547		0.923267	695	5138.9
777	DE outer diameter	45	1	9.28571	2.41134	1	1	1	0.87493	45	45	41.972		0.932711	700	5020.23
778	DE outer diameter	45	1	9.21986	2.41134	1	1	1	0.87493	45	45	41.357		0.919044	705	5285.02
779	DE outer diameter	45	1	9.15493	2.41134	1	1	1	0.87493	45	45	41.127		0.913933	710	5412.3
780	DE outer diameter	45	1	8.125	2.41134	1	1	1	0.87493	45	45	41.276		0.917244	800	6032.56
781	DE outer diameter	45	1	7.64706	2.41134	1	1	1	0.87493	45	45	42.227		0.938378	850	5986.22
782	DE outer diameter	45	1	7.22222	2.41134	1	1	1	0.87493	45	45	42.353		0.941178	900	6281.95
783	DE outer diameter	45	1	6.5	2.41134	1	1	1	0.87493	45	45	42.532		0.945156	1000	6892.19
784	DE outer diameter	45	1	5.90909	2.41134	1	1	1	0.87493	45	45	43.553		0.967844	1100	7060.62
785	DE outer diameter	45	1	9.28571	2.41134	1	1	1	0.87493	45	45	42.036		0.934133	700	4997.33
786	DE outer diameter	45	1	9.21986	2.41134	1	1	1	0.87493	45	45	41.309		0.917978	705	5303.46
787	DE outer diameter	45	1	9.28571	2.41134	1	1	1	0.87493	45	45	42.048		0.9344	700	4993.06
788	DE outer diameter	45	1	9.15493	2.41134	1	1	1	0.87493	45	45	41.473		0.921622	710	5277.96
789	DE outer diameter	45	1	9.28571	2.41134	1	1	1	0.87493	45	45	42.458		0.943511	700	4849.8
790	DE outer diameter	45	1	9.28571	2.41134	1	1	1	0.87493	45	45	43.175		0.959444	700	4612.17
791	DE outer diameter	45	1	8.33333	2.41134	1	1	1	0.87493	45	45	41.932		0.931822	780	5609.99
792	DE outer diameter	45	1	7.22222	2.41134	1	1	1	0.87493	45	45	42.589		0.946422	900	6178.09
793	DE outer diameter	45	1	6.5	2.41134	1	1	1	0.87493	45	45	42.991		0.955356	1000	6673.78
794	DE outer diameter	45	1	5.90909	2.41134	1	1	1	0.87493	45	45	43.739		0.971978	1100	6970.93
795	DE outer diameter	45	1	9.28571	2.41134	1	1	1	0.87493	45	45	41.929		0.931756	700	5035.69
796	DE outer diameter	45	1	9.28571	2.41134	1	1	1	0.87493	45	45	42.33		0.940667	700	4893.93
797	DE outer diameter	45	1	9.28571	2.41134	1	1	1	0.87493	45	45	43.175		0.959444	700	4612.17
798	DE outer diameter	45	1	14.4444	3.04284	1	1	1	0.968702	45	45	46.456		1.03236	450	2380.08
799	DE outer diameter	45	1	13	3.04284	1	1	1	0.968702	45	45	45.053		1.00118	500	2899.37
800	DE outer diameter	45	1	10	3.04284	1	1	1	0.968702	45	45	44.091		0.9798	650	4021.31
801	DE outer diameter	45	1	11.8182	3.04284	1	1	1	0.968702	45	45	44.914		0.998089	550	3219.01
802	DE outer diameter	45	1	10	3.04284	1	1	1	0.968702	45	45	42.573		0.946067	650	4466.99
803	DE outer diameter	45	1	10.8333	3.04284	1	1	1	0.968702	45	45	45.504		1.0112	600	3376.81
804	DE outer diameter	45	1	10	3.04284	1	1	1	0.968702	45	45	42.69		0.948667	650	4430.36
805	DE outer diameter	45	1	10.1562	3.04284	1	1	1	0.968702	45	45	43.543		0.967622	640	4110.83
806	DE outer diameter	45	1	10	3.04284	1	1	1	0.968702	45	45	42.781		0.950689	650	4402.15
807	DE outer diameter	45	1	10.0775	3.04284	1	1	1	0.968702	45	45	43.284		0.961867	645	4217.76
808	DE outer diameter	45	1	10	3.04284	1	1	1	0.968702	45	45	43.171		0.959356	650	4283.92
809	DE outer diameter	45	1	10.8333	3.04284	1	1	1	0.968702	45	45	44.747		0.994378	600	3551.11
810	DE outer diameter	45	1	10.1562	3.04284	1	1	1	0.968702	45	45	43.356		0.963467	640	4164.25
811	DE outer diameter	45	1	10.0775	3.04284	1	1	1	0.968702	45	45	43.213		0.960289	645	4238.58
812	DE outer diameter	45	1	10	3.04284	1	1	1	0.968702	45	45	43.211		0.960244	650	4272.03
813	DE outer diameter	45	1	9.92366	3.04284	1	1	1	0.968702	45	45	42.996		0.955467	655	4369.8
814	DE outer diameter	45	1	9.84848	3.04284	1	1	1	0.968702	45	45	43.134		0.958533	660	4361.03
815	DE outer diameter	45	1	9.28571	3.04284	1	1	1	0.968702	45	45	42.413		0.942511	700	4865.25
816	DE outer diameter	45	1	8.66667	3.04284	1	1	1	0.968702	45	45	42.165		0.937	750	5305.29
817	DE outer diameter	45	1	8.125	3.04284	1	1	1	0.968702	45	45	42.445		0.943222	800	5547.72
818	DE outer diameter	45	1	10	3.04284	1	1	1	0.968702	45	45	43.56		0.968	650	4170.17
819	DE outer diameter	45	1	9.92366	3.04284	1	1	1	0.968702	45	45	43.031		0.956244	655	4359.15
820	DE outer diameter	45	1	10	3.04284	1	1	1	0.968702	45	45	43.62		0.969333	650	4152.99
821	DE outer diameter	45	1	9.84848	3.04284	1	1	1	0.968702	45	45	43.562		0.968044	660	4233.75
822	DE outer diameter	45	1	8.125	3.04284	1	1	1	0.968702	45	45	45.305		1.00678	800	4562.01
823	DE outer diameter	45	1	7.22222	3.04284	1	1	1	0.968702	45	45	46.05		1.02333	900	4887.18
824	DE outer diameter	45	1	6.5	3.04284	1	1	1	0.968702	45	45	45.843		1.01873	1000	5504.09
825	DE outer diameter	45	1	5.90909	3.04284	1	1	1	0.968702	45	45	46.585		1.03522	1100	5769.77
826	DE outer diameter	45	1	5.41667	3.04284	1	1	1	0.968702	45	45	47.149		1.04776	1200	6071.11
827	DE outer diameter	45	1	4.64286	3.04284	1	1	1	0.968702	45	45	47.868		1.06373	1400	6768.56
828	DE outer diameter	45	1	11.8182	12.5318	1	1	1	3.96343	45	45	38.849		0.863311	550	4974.25
829	DE outer diameter	45	1	11.4035	12.5318	1	1	1	3.96343	45	45	39.155		0.870111	570	5035.21
830	DE outer diameter	45	1	10.8333	12.5318	1	1	1	3.96343	45	45	39.253		0.872289	600	5260.62
831	DE outer diameter	45	1	10.8333	12.5318	1	1	1	3.96343	45	45	38.618		0.858178	600	5524.41
832	DE outer diameter	45	1	11.8182	12.5318	1	1	1	3.96343	45	45	40.273		0.894956	550	4465.04
833	DE outer diameter	45	1	11.2069	12.5318	1	1	1	3.96343	45	45	39.696		0.882133	580	4916.91
834	DE outer diameter	45	1	11.0169	12.5318	1	1	1	3.96343	45	45	38.973		0.866067	590	5285.24
835	DE outer diameter	45	1	10.8333	12.5318	1	1	1	3.96343	45	45	39.086		0.868578	600	5328.34
836	DE outer diameter	45	1	10.4839	12.5318	1	1	1	3.96343	45	45	38.909		0.864644	620	5581.43
837	DE outer diameter	45	1	10.8333	12.5318	1	1	1	3.96343	45	45	39.154		0.870089	600	5300.63
838	DE outer diameter	45	1	10.7438	12.5318	1	1	1	3.96343	45	45	39.223		0.871622	605	5316.64
839	DE outer diameter	45	1	10.8333	12.5318	1	1	1	3.96343	45	45	39.253		0.872289	600	5260.62
840	DE outer diameter	45	1	10.6557	12.5318	1	1	1	3.96343	45	45	38.859		0.863533	610	5512.64
841	DE outer diameter	45	1	10.8333	12.5318	1	1	1	3.96343	45	45	39.727		0.882822	600	5074.56
842	DE outer diameter	45	1	10.8333	12.5318	1	1	1	3.96343	45	45	40.495		0.899889	600	4791.28
843	DE outer diameter	45	1	9.28571	12.5318	1	1	1	3.96343	45	45	39.026		0.867244	700	6245.11
844	DE outer diameter	45	1	8.66667	12.5318	1	1	1	3.96343	45	45	39.756		0.883467	750	6329.33
845	DE outer diameter	45	1	8.125	12.5318	1	1	1	3.96343	45	45	39.866		0.885911	800	6695.55
846	DE outer diameter	45	1	6.84211	12.5318	1	1	1	3.96343	45	45	40.335		0.896333	950	7676.83
847	DE outer diameter	45	1	6.19048	12.5318	1	1	1	3.96343	45	45	40.22		0.893778	1050	8557.91
848	DE outer diameter	45	1	5.65217	12.5318	1	1	1	3.96343	45	45	40.889		0.908644	1150	8920.37
849	DE outer diameter	45	1	5.2	12.5318	1	1	1	3.96343	45	45	41.069		0.912644	1250	9569.12
850	DE outer diameter	45	1	4.64286	12.5318	1	1	1	3.96343	45	45	41.477		0.921711	1400	10404.2
851	DE outer diameter	45	1	10.9244	12.5318	1	1	1	3.96343	45	45	38.984		0.866311	595	5325.52
852	DE outer diameter	45	1	5.625	2.53009	1	1	1	0.807809	45	45	45.9		1.02	800	4386.89
853	DE outer diameter	45	1	6.42857	2.53009	1	1	1	0.807809	45	45	45.4		1.00889	700	3966.75
854	DE outer diameter	45	1	9	2.53009	1	1	1	0.807809	45	45	44.4		0.986667	500	3029.18
855	DE outer diameter	45	1	7.25806	2.53009	1	1	1	0.807809	45	45	41.2		0.915556	620	4701.15
856	DE outer diameter	45	1	8.33333	2.53009	1	1	1	0.807809	45	45	41.4		0.92	540	4035.5
857	DE outer diameter	45	1	8.82353	2.53009	1	1	1	0.807809	45	45	41.8		0.928889	510	3702.93
858	DE outer diameter	60	1	8.75	2.21383	1	1	1	0.807809	60	60	53.3902		0.889837	800	2787.47
859	DE outer diameter	60	1	11.6667	2.21383	1	1	1	0.807809	60	60	53.0023		0.883372	600	2136.84
860	DE outer diameter	60	1	14	2.21383	1	1	1	0.807809	60	60	52.7989		0.879982	500	1801.36
861	DE outer diameter	60	1	8.75	2.21383	1	1	1	0.807809	60	60	52.6897		0.878162	800	2900.13
862	DE outer diameter	60	1	10	2.21383	1	1	1	0.807809	60	60	54.2091		0.903485	700	2330.16
863	DE outer diameter	30	1	7.14286	3.16261	1	1	1	0.807809	30	30	30.0658		1.00219	350	6828.95
864	DE outer diameter	30	1	6.49351	3.16261	1	1	1	0.807809	30	30	29.1966		0.97322	385	8202.92
865	DE outer diameter	30	1	7.69231	3.16261	1	1	1	0.807809	30	30	27.9787		0.932623	325	7868.74
866	DE outer diameter	30	1	7.14286	3.16261	1	1	1	0.807809	30	30	27.3874		0.912913	350	9034.83
867	DE outer diameter	30	1	8.33333	3.16261	1	1	1	0.807809	30	30	27.5273		0.917577	300	7626.67
868	DE outer diameter	30	1	7.93651	3.16261	1	1	1	0.807809	30	30	27.6777		0.92259	315	7878.16

## Sheet: Fig 3 b-e
	Observed diameter literature scaling law	Literature scaling law predicted diameter	Observed diameter proposed scaling law	Proposed scaling law predicted diameter	Observed diameter NN	NN predicted	observed diameter boosted decition trees	Boosted decition tree predicted diameter		Observed rate literature scaling law	Literature scaling law predicted rate	Observed rate proposed scaling law	Proposed scaling law predicted rate	Observed generation rate	NN predicted	observed rate boosted decition trees	Boosted decition tree predicted rate
Train set	39.727	25.3282	43.846	37.4038	83.91	77.3453	30.28	30.2419		5074.56	19581.5	3963.28	6384.05	12.56	15.9858	5157.04	5176.55
Train set	86.92	96.0985	55.47	72.888	30.866	30.7037	73.13	72.9664		165.1	121.814	89.14	39.278	4508.2	4580.07	269.63	271.43
Train set	162.04	153.245	38.519	39.7869	52.41	55.3167	38.859	38.8932		17.47	20.5983	6958.9	6314.57	154.16	130.746	5512.64	5498.12
Train set	82.45	115.073	125.6	113.848	24.51	25.4895	40.889	41.0321		35.02	12.818	12.69	16.9875	8283.28	7364.55	8920.37	8827.38
Train set	94.2	108.12	157.06	131.627	83.47	97.5373	152.12	151.833		32.43	21.3828	13.75	23.2844	72.86	45.5201	18.83	18.8791
Train set	38.493	40.0689	28.366	31.6432	41.334	42.1585	43.3	43.9984		9669.24	8572.64	5111.32	3682.03	5181.21	4883.13	46.4	44.0811
Train set	52.37	54.0361	86.63	92.9954	27.42	28.3421	45.305	43.7444		22.83	20.7207	30.81	24.8322	5916.02	5357.16	4562.01	5067.9
Train set	33.125	50.2398	115.57	124.365	29.528	28.9558	41.15	40.5391		6565.22	1881.8	60.38	48.311	4119.38	4368.45	316.77	331.636
Train set	47.868	44.0193	32.124	32.0723	41.547	42.1104	93.42	93.781		6768.56	8703.66	3199.23	3214.73	5138.9	4935.38	27.44	27.0399
Train set	29.186	38.768	73.1	67.5098	74.14	74.133	39.878	40.9797		4265.9	1820.18	41.95	53.1026	230.51	230.967	7274.84	6703.72
Train set	41.334	35.9404	55.27	73.0044	126.5	143.581	31.149	31.2524		5181.21	7881.43	60.22	26.0544	16.66	11.3548	5263.73	5211.64
Train set	67.57	69.5711	35.636	40.2959	41.84	40.8156	245.1	245.284		89.44	82.018	4101.15	2836.55	348.12	373.787	31.65	31.4848
Train set	43.175	36.1115	25.785	29.7753	139.86	160.64	114.28	115.197		4612.17	7882.52	7114.28	4620.24	19.42	12.7786	56.93	55.4182
Train set	26.937	35.1521	38.837	41.9092	25.304	26.3131	52.7989	52.7845		5426.09	2441.62	7875.65	6267.5	7855.03	6985.55	1801.36	1802.83
Train set	27.09	35.8623	40.265	34.6672	28.38	30.184	27.73	27.2805		7468.53	3219.2	4142.78	6491.11	5799.72	4820.74	5471.14	5746.07
Train set	24.702	30.5992	64.01	60.0111	185.1	185.046	96.47	96.5988		5277.15	2776.3	42.31	51.2001	17.64	17.5987	27.68	27.4911
Train set	44.46	62.2392	89.4	122.134	42.33	42.063	48.38	48.4439		242.47	88.3187	78.49	30.6312	4893.93	4987.71	142.18	141.537
Train set	139.86	144.408	40.482	37.4038	74.81	86.1245	79.05	79.0761		19.42	17.59	5035.69	6384.05	100	65.3316	9.8	9.76274
Train set	27.3874	25.8768	43.62	37.2538	77.11	76.5724	58.8	58.1869		9034.83	10711.3	4152.99	6666.63	136.58	139.726	49.4	50.8225
Train set	29.419	38.9045	77.31	102.052	34.9	29.4711	64.77	65.2483		4269.48	1846.12	81.49	35.4331	2869.17	4764.78	293.96	287.454
Train set	27.195	29.4198	38.859	38.6825	64.5	83.4045	27.09	27.1003		5009.46	3956.73	5512.64	5588.43	60.79	28.1192	7468.53	7460.02
Train set	42.048	36.1115	110.57	105.315	24.51	24.9491	126.47	126.485		4993.06	7882.52	43.1	49.7221	5402.14	5121.92	36.86	36.7377
Train set	108.74	125.3	49.11	60.2714	76.27	72.5599	15.5726	15.5719		26.85	17.4955	372.89	201.828	83.61	96.809	7020.87	7021.8
Train set	172.59	173.21	47.45	51.4308	133.42	147.345	72.78	72.5801		17.91	17.6614	50.31	39.408	24.73	18.3052	324.83	328.15
Train set	66.75	70.8955	39.189	37.5094	164.72	184.272	65.01	65.304		143.24	119.216	5594.81	6380.55	14.9	10.608	50.27	49.4328
Train set	43.213	34.0827	63.59	88.5672	162.45	148.831	106.09	107.845		4238.58	8639	102.49	37.9443	8.48	10.9938	11.81	11.2044
Train set	27.73	30.8787	24.376	28.1296	102	105.698	39.727	39.3613		5471.14	3962.32	5491.72	3573.6	39.04	34.9744	5074.56	5217.3
Train set	84.67	64.2852	25.405	23.4351	67.57	78.0662	38.973	39.2613		9.14	20.8259	6468.1	8240.11	89.44	58.0506	5285.24	5169.68
Train set	65.05	74.3132	207.04	157.52	48.62	57.436	44.4	43.9132		78.38	52.4151	9.38	21.2422	53.34	32.2657	3029.18	3131.05
Train set	50.19	54.6482	45.9	45.6981	44.22	40.7713	56.63	56.4631		153.23	118.315	4386.89	4445.3	3618.26	4616.3	44.94	45.424
Train set	43.553	41.9225	35.9	38.8034	32.8207	34.0726	139.09	137.574		7060.62	7916.88	377.1	297.633	2249.84	2010.86	44.9	46.2634
Train set	39.253	25.3282	27.469	28.3962	58.68	63.6348	77.22	77.6405		5260.62	19581.5	5116.89	4631.86	44.62	34.8903	127.18	124.731
Train set	87.38	114.527	30.525	31.4662	58.73	63.5721	130.45	130.035		114.11	50.5194	4101.66	3744.49	61.83	48.8343	19.14	19.265
Train set	27.019	35.3339	27.039	32.344	106.09	98.0671	59.16	59.1665		5376.83	2404.14	6169.65	3604.54	11.81	14.9011	37.89	37.7655
Train set	129.59	117.903	40.162	37.2977	24.51	24.8271	28.434	28.4205		16.19	21.4368	5116.09	6387.62	6842.71	6583.83	5190.07	5197.45
Train set	167.6	167.11	43.356	37.0481	83.54	73.7509	35.636	35.6511		20.53	20.6504	4164.25	6674.01	7.69	11.1372	4101.15	4095.94
Train set	134.56	125.887	130.19	140.053	28.698	28.454	27.423	27.3383		85.7	104.338	48.16	38.5653	5272.51	5409.3	6171.22	6228.75
Train set	41.919	35.2388	84.49	82.9063	45.754	41.3546	204.13	203.881		4679.34	7876.91	46.74	49.3239	3044.95	4123.78	7.73	7.73542
Train set	40.495	25.3282	76.27	90.4378	43.175	42.063	42.33	42.035		4791.28	19581.5	83.61	49.9984	4612.17	4987.71	4893.93	4997.67
Train set	40.273	24.611	118.41	139.298	67.66	61.364	26.937	26.9139		4465.04	19565.1	62.88	38.5053	8.55	11.425	5426.09	5440.07
Train set	63.6	62.7574	56.63	54.0435	111.31	126.661	100.75	101.076		115.93	120.308	44.94	51.8025	23.89	16.2161	6.82	6.72996
Train set	23.091	25.8397	45.053	33.8904	51.35	62.0151	39.012	39.032		8614.03	6147.11	2899.37	6811.5	337.18	191.314	6877.02	6866.46
Train set	112.69	101.77	27.469	28.3962	71.31	66.1348	46.585	46.6438		16.42	22.2219	5116.89	4631.86	311.04	388.678	5769.77	5747.98
Train set	58.54	42.4622	89.04	55.3277	33.54	33.2494	162.04	162.964		10.87	28.392	6.6	27.4335	7729.97	7934.4	17.47	17.1284
Train set	39.878	37.7762	38.973	38.2281	201.75	208.308	85.79	85.791		7274.84	8557.93	5285.24	5600.27	10.73	9.71742	33.74	33.6384
Train set	42.93	51.4113	41.932	39.6765	91.99	101.781	46.76	46.8086		139.53	81.2981	5609.99	6622.13	90.54	66.644	104.19	103.81
Train set	70.3	95.3892	61.04	51.6663	46.699	40.2051	91.99	92.5233		53.38	21.3048	34.51	56.7391	3280.37	5140.47	90.54	88.7169
Train set	44.85	48.1964	28.434	31.9993	41.2	41.4384	153.96	153.95		161.4	129.693	5190.07	3641.39	4701.15	4620.47	12.42	12.3805
Train set	59.17	70.0601	89.23	90.0056	38.837	40.1005	145.31	147.146		208.33	125.104	21.36	20.7484	7875.65	7154.44	22.51	21.6142
Train set	41.515	33.958	66.81	45.0019	25.846	27.211	29.643	29.6069		4669.06	8531.39	10.69	34.8593	5835.5	5000.62	3868.04	3882.21
Train set	58.4	60.7063	117.85	150.934	49.12	52.0031	48.57	48.6113		133.69	118.678	59.96	28.4019	374.5	314.73	142.47	142.363
Train set	41.929	36.1115	58.16	62.0017	57.84	49.1611	78.04	77.2336		5035.69	7882.52	59.1	48.6397	306.76	498.038	85.14	87.5675
Train set	69.62	85.6811	23.611	26.5917	37.776	38.9817	94.2	96.0019		94.92	50.7787	8057.33	5640.22	7279.28	6624.5	32.43	30.5455
Train set	36.24	42.5803	26.721	31.9566	109.35	96.6777	17.5137	17.5251		195.98	121.044	6392.55	3737.25	5.09	7.34568	9871.22	9851.99
Train set	95.69	93.2951	43.553	44.7188	53.3902	54.8535	48.3	47.7946		15.8	16.9959	7060.62	6522.67	2787.47	2570.28	48.99	50.5929
Train set	39.041	33.958	124.06	132.628	90.96	94.0277	58.6	59.009		5614.13	8531.39	23.8	19.423	175.12	158.551	115.77	113.064
Train set	76.35	95.2573	47.38	62.0256	109.81	115.967	27.469	27.472		116.25	57.1007	218.6	97.1668	18.77	15.8891	5116.89	5115.2
Train set	65.01	67.79	40.47	37.5094	58.86	64.5501	91.51	91.6097		50.27	44.1915	5080.17	6380.55	260.4	196.866	13.38	13.2942
Train set	141.84	137.89	59.16	64.891	35.337	29.3644	39.597	39.7354		49.4	53.6028	37.89	28.6265	3244.73	5654.62	5466.35	5409.44
Train set	139.09	134.903	160.71	149.237	52.79	67.1304	38.618	39.3613		44.9	49.0659	32.08	39.9401	107.19	52.1675	5524.41	5217.3
Train set	39.189	35.8108	71.76	49.7329	82.45	102.495	29.1966	29.2012		6519.94	8544.61	11.21	33.5756	35.02	18.1395	8202.92	8199.04
Train set	154.22	146.261	42.996	37.3558	49.11	50.5053	71.93	73.7978		19.22	22.458	4369.8	6663.04	372.89	343.008	58.27	53.7955
Train set	41.838	36.1115	121.91	120.008	55.11	53.525	59.21	59.0109		5068.62	7882.52	18.15	18.9651	217.16	236.255	24.95	25.1229
Train set	38.874	35.6504	90.96	126.171	28.366	27.8678	57.69	57.8575		6589.46	8543.49	175.12	65.6229	5111.32	5390.4	300.6	297.091
Train set	63.59	90.6062	40.568	37.4038	29.61	28.6449	84.25	83.3501		102.49	35.4398	5003.73	6384.05	3983.12	4399.45	17.36	17.8758
Train set	40.979	35.9404	42.537	37.4038	22.42	21.4142	157.06	156.907		5317.03	7881.43	4340.55	6384.05	4705.41	5400.03	13.75	13.746
Train set	44.914	32.3363	144.6	135.012	80.97	78.8949	27.09	26.2576		3219.01	8625.77	16.94	20.7467	9.46	10.1942	5067.93	5565.37
Train set	111.31	130.054	24.559	29.4514	69.05	78.5195	149.11	148.829		23.89	14.9797	8591.79	4981.94	42.47	28.7937	7.82	7.84284
Train set	39.388	35.8108	48.13	55.4078	92.31	88.2562	27.195	27.2162		6421.62	8544.61	323.51	211.416	8.78	10.0131	5009.46	4997.77
Train set	39.157	34.135	40.495	38.4567	25.8	26.1619	70.85	71.8318		5652.7	8532.68	4791.28	5594.24	7101.88	6811.21	58.39	55.8552
Train set	128.49	119.254	83.68	60.0029	44.091	42.7551	28.38	28.4336		17	21.2043	11.78	31.8631	4021.31	4410.16	5567.73	5536.32
Train set	52.49	70.0167	92.3	85.7329	26.885	26.8446	42.93	43.2072		210.46	88.6223	38.9	48.3995	6003.4	6030.53	139.53	136.958
Train set	58.71	56.7156	69.12	79.6128	33.65	38.9585	78.43	78.5142		18.76	20.75	133.8	87.3043	367	237.06	48.31	48.1536
Train set	25.37	33.37	63.64	90.1769	49.61	51.3588	58.31	58.4232		8118.63	3567.6	413.23	145.188	135.75	121.947	355.47	352.373
Train set	94.9	100.751	28.45	37.9761	64.46	70.6939	58.73	58.5687		95.43	79.7623	425.03	179.155	135.36	102.286	61.83	62.4495
Train set	71.32	89.3367	114.59	116.199	43.3	42.9713	41.33	41.5513		73.4	37.3306	21.68	20.7301	46.4	47.3183	215.2	211.072
Train set	196.24	168.054	138.96	129.205	47.149	45.2853	40.265	40.4785		29.85	47.3769	37.91	47.0299	6071.11	6851.95	4142.78	4077.56
Train set	100.75	69.5414	39.784	43.83	125.51	139.153	24.51	24.6665		6.82	20.6648	8337.08	6234.84	15.88	11.6168	5402.14	5299.94
Train set	15.5726	13.2761	27.9787	27.5123	27.6777	27.6808	34.01	33.8967		7020.87	11330.8	7868.74	8275.72	7878.16	7875.49	221.77	223.25
Train set	142.68	142.855	87.38	119.398	59.17	58.2428	32.298	32.3393		19.02	18.8891	114.11	44.5854	208.33	217.751	6295.6	6271.54
Train set	29.356	42.3108	39.152	41.2266	81.61	87.5258	128.34	127.938		5449.88	1820.22	7333.66	6281.29	24.5	19.7985	6.22	6.26105
Train set	40.732	33.958	27.019	32.5395	43.56	53.9297	56.18	55.5341		4943.54	8531.39	5376.83	3078.23	64.06	33.6622	88.47	91.3425
Train set	39.614	32.4692	41.4	39.87	77.31	86.7382	30.451	30.439		4691.6	8520.25	4035.5	4518.13	81.49	57.708	3568.23	3572.44
Train set	28.38	41.571	38.194	37.4038	23.22	24.5889	38.874	38.9621		5799.72	1845.33	5995.97	6384.05	10165.5	8560.46	6589.46	6544.84
Train set	38.823	35.8905	103.15	112.535	27.195	27.175	141.48	139.632		6751.39	8545.17	65.32	50.1571	5009.46	5020.52	7.44	7.71607
Train set	49.05	55.8757	58.73	67.0169	39.187	40.1393	24.78	24.6336		200.47	135.7	61.83	41.6842	5595.67	5206.77	3484.98	3547.5
Train set	76.69	90.946	98.57	126.116	39.253	39.0316	25.405	25.3924		198.39	118.593	68.81	32.8543	5260.62	5350.67	6468.1	6477.7
Train set	91.51	80.7704	84.25	77.4917	157.91	171.331	69.01	67.7721		13.38	19.3968	17.36	22.2443	45.91	35.9672	131.97	138.916
Train set	34.01	37.7408	76.35	99.7893	47.03	51.6813	86.83	86.8812		221.77	161.744	116.25	49.6689	203.02	152.6	30.75	30.6704
Train set	44.091	34.1697	40.221	37.4038	59.08	58.1328	27.935	28.1146		4021.31	8639.64	5134.36	6384.05	170.91	178.841	4621.81	4533.82
Train set	44.05	60.1301	71.54	80.0199	74.98	84.5382	24.519	24.6782		373.91	146.913	72.53	51.6699	95.51	66.5836	8274.16	8115.08
Train set	39.639	33.8688	76.69	99.5451	134.56	111.946	27.3874	28.7194		5321.28	8530.74	198.39	90.4378	85.7	148.376	9034.83	7835.13
Train set	27.6777	24.9922	188.07	200.085	69.01	64.568	57.22	55.7086		7878.16	10700.4	48.43	40.1023	131.97	160.64	99.53	107.498
Train set	111.64	141.832	47.149	46.1463	28.38	29.8768	52.49	51.5637		105.8	51.342	6071.11	6475.53	5567.73	4772.16	123.91	130.348
Train set	60.4	61.8091	127.33	110.663	35.29	42.6248	179.91	179.873		126.52	117.724	13.76	20.8976	74.24	42.2331	9.6	9.58058
Train set	40.501	33.958	21.363	23.857	28.206	25.881	56.41	56.2493		5028.61	8531.39	10878	7810.6	5435.1	7035.42	192.23	193.744
Train set	46.88	53.3519	45.4	43.6458	42.445	41.3	50.19	50.0475		175.08	118.405	3966.75	4464.53	5547.72	6022.06	153.23	154.036
Train set	46.77	63.0686	23.091	25.5394	60.35	63.1173	95.88	96.2908		306.76	124.722	8614.03	6366.55	162.83	142.565	9.64	9.48915
Train set	40.265	31.6698	69.62	85.1988	41.477	40.8343	40.184	39.7354		4142.78	8514.06	94.92	51.646	10404.2	10903.3	5230.28	5409.44
Train set	43.97	45.1653	142.86	129.11	27.469	28.3329	56.72	57.3804		54.85	50.7141	14.81	19.9982	5116.89	4662.95	125.75	121.075
Train set	50.66	64.0446	40.715	34.6672	40.265	41.8652	211.71	210.735		288.93	143.284	4006.93	6491.11	4142.78	3685.65	8.19	8.27456
Train set	128.9	89.7629	61.12	41.4963	141.84	147.195	134.56	133.001		7.05	20.8191	11.34	36.125	49.4	44.067	85.7	88.4752
Train set	26.542	30.3894	64.46	71.076	40.238	40.3398	32.8207	32.812		5671.96	3778.93	135.36	100.646	5046.46	5008.37	2249.84	2251.64
Train set	42.537	33.958	58.4	62.2702	225.65	231.084	47.25	47.2824		4340.55	8531.39	133.69	109.959	19.78	18.3604	180.84	179.934
Train set	39.371	33.958	28.368	32.0293	95.3	116.846	95.45	96.5299		5474.14	8531.39	6039.37	4196.01	24.47	13.2388	24.07	23.2
Train set	28.38	40.8247	31.149	33.7126	31.002	28.8852	41.334	41.5209		5567.73	1870.45	5263.73	4151.92	4271.17	5280.7	5181.21	5111.56
Train set	38.859	25.4667	100.68	86.1177	172.59	184.316	33.65	33.9349		5512.64	19584.6	27.13	43.219	17.91	14.6572	367	358.694
Train set	28.688	31.7786	72.78	95.5287	30.96	31.4067	29.386	29.3017		5390.32	3965.64	324.83	143.921	5182.03	4964.04	5328.72	5374.86
Train set	75.76	58.5691	85.79	74.6069	70.92	71.3235	42.781	43.4521		31.76	68.5217	33.74	51.1475	193.55	189.717	4402.15	4201.32
Train set	27.469	36.7949	43.252	37.4038	71.32	88.6014	38.366	38.9466		5116.89	2128.99	4128.82	6384.05	73.4	38.2678	6479.09	6193.62
Train set	38.628	35.9699	36.24	43.7429	126.22	150.668	55.51	55.6533		6900.16	8545.71	195.98	111.647	15.05	8.82106	47.06	46.6748
Train set	112.69	89.2842	57.03	68.8949	44.13	48.7176	160.71	160.465		14.47	29.0137	97.97	55.3937	495.63	368.315	32.08	32.1292
Train set	46.76	66.0176	41.276	40.0316	188.07	203.172	40.887	43.2328		104.19	37.003	6032.56	6612.81	48.43	38.3019	5197.85	4396.83
Train set	77.11	89.7068	80.52	92.2699	53.02	56.8369	58.68	57.9198		136.58	86.8997	67.97	45.0371	50.95	41.2348	44.62	46.2707
Train set	108.77	75.8331	29.186	29.6551	66.69	72.4824	27.019	26.8851		7.04	20.717	4265.9	4066.64	30.63	23.7845	5376.83	5457.58
Train set	44	42.7779	41.61	54.0925	56.41	66.1265	70.3	70.2286		149.6	162.336	453.02	206.647	192.23	119.249	53.38	53.3869
Train set	71.76	54.4268	26.906	32.9279	29.1966	28.7368	24.235	24.2286		9.17	20.9588	6533.84	3564.69	8202.92	8603.02	7078.3	7083.89
Train set	71.33	72.5997	39.628	37.1909	30.96	31.7458	67.57	67.9853		46.82	44.2799	5283.11	6391.25	6254.17	5801.14	89.44	87.8922
Train set	70.88	96.1067	25.968	32.6704	60.04	63.3353	28.105	28.1376		37.01	14.8482	6056.46	3041.39	157.05	133.384	5971.64	5950.88
Train set	38.032	35.8108	30.451	30.2359	45.843	43.3659	39.453	39.5515		7133.27	8544.61	3568.23	3644.91	5504.09	6502.18	5396.9	5356.66
Train set	24.376	27.2113	27.155	32.1034	116.43	120.885	29.659	29.7112		5491.72	3947.74	6090.92	3686.2	5.83	5.1955	5081.3	5054.59
Train set	44.22	33.2305	134.75	150.908	77.22	86.8348	39.187	39.7759		3618.26	8526.01	20.05	14.2083	127.18	89.1577	5595.67	5350.78
Train set	77.22	105.025	58.22	65.6075	32.798	31.209	146.56	147.177		127.18	50.3921	116.54	81.4007	3006.02	3488.97	11.84	11.6594
Train set	39.756	27.2644	38.939	39.5993	70.45	65.0569	26.885	26.8733		6329.33	19623.6	6646.33	6319.36	8.77	11.1016	6003.4	6011.22
Train set	185.1	174.07	28.268	29.6978	62	69.988	43.171	43.4521		17.64	21.1423	5164.66	4454.06	165.88	115.342	4283.92	4201.32
Train set	39.629	33.958	38.399	37.4038	115.64	137.406	28.435	28.4383		5367.91	8531.39	5900.45	6384.05	23.11	13.7565	3459.68	3458.46
Train set	126.47	113.242	112.75	120.038	52.49	66.359	172.59	172.732		36.86	51.1922	48.78	40.3039	210.46	104.099	17.91	17.8083
Train set	78.43	88.8403	88.74	95.4304	38.939	38.9817	24.499	24.545		48.31	33.2386	44.8	36.0915	6646.33	6624.5	7212.56	7172.1
Train set	157.06	135.693	79.78	90.0082	108.77	98.4567	26.481	26.4745		13.75	21.2533	33.88	23.5266	7.04	9.46605	7139.06	7144.32
Train set	26.923	31.3352	185.1	175.513	72.41	91.0211	50.51	51.638		6249.74	3964.01	17.64	20.625	63.34	31.793	121.81	113.665
Train set	106.28	128.451	17.5137	19.2224	55.27	65.6787	41.929	42.035		75.73	42.7603	9871.22	7465.88	60.22	35.7811	5035.69	4997.67
Train set	39.793	32.4692	152.64	140.397	45.9	44.1403	40.444	41.1139		4628.57	8520.25	7.77	9.94925	4386.89	4932.76	5049.9	4807.04
Train set	67.15	45.3748	28.534	26.8653	95.45	111.269	26.984	27.043		21.05	68.0139	4565.06	5469.64	24.07	15.1478	5667.67	5630.64
Train set	74.81	71.4184	89.84	73.0021	211.71	217.682	25.959	25.9226		100	114.57	12.37	22.9778	11.88	10.8996	7578.45	7610.41
Train set	43.813	33.958	154.22	146.258	41.276	41.3746	41.84	42.2301		3972.24	8531.39	19.22	22.4594	6032.56	5989.53	348.12	337.471
Train set	53.05	51.1222	95.3	91.2555	146.33	140.919	38.257	41.1139		48.78	54.3374	24.47	27.7913	35.26	39.3567	5966.4	4807.04
Train set	49.87	50.9434	40	39.7869	42.991	42.2551	207.04	205.04		52.89	49.4563	6214.21	6314.57	6673.78	7028.57	9.38	9.63148
Train set	181.52	124.261	52.49	72.9127	47.38	52.4523	40.106	39.7354		5.86	18.2074	210.46	78.4764	218.6	160.671	5260.85	5409.44
Train set	48.57	51.2203	39.597	37.6143	56.72	60.7576	141.84	142.472		142.47	121.698	5466.35	6377.11	125.75	101.987	49.4	48.5962
Train set	30.54	41.5386	39.756	41.5956	106.04	122.685	86.92	84.805		4654.12	1849.65	6329.33	5526.18	23.52	15.11	165.1	177.248
Train set	64.5	78.972	44	45.0252	66.75	74.6344	46.699	41.1139		60.79	33.1247	149.6	139.221	143.24	102.182	3280.37	4807.04
Train set	39.907	35.7308	40.335	45.1416	42.781	42.7551	108.74	110.484		6132.6	8544.05	7676.83	5476.42	4402.15	4410.16	26.85	25.5196
Train set	45.053	31.3347	39.453	37.2977	79.78	88.737	125.35	124.672		2899.37	8617.86	5396.9	6387.62	33.88	24.5523	32.2	32.6357
Train set	25.626	32.1326	26.924	31.9993	39.907	39.023	25.8	25.6214		4726.65	2397.49	6113.19	3641.39	6132.6	6558.88	7256.26	7409.06
Train set	40.98	33.958	65.01	66.4042	139.35	147.849	115.57	115.254		4854.33	8531.39	50.27	47.0164	33.49	27.9545	60.38	60.6981
Train set	92.3	85.8646	29.659	32.8549	40.446	40.7713	32.598	32.5885		38.9	48.1773	5081.3	3738.03	4728.57	4616.3	5357.96	5362.64
Train set	23.821	29.5257	38.928	39.5048	84.9	89.2024	27.052	26.9033		9415.33	4944.43	6607.02	6321.81	29.61	25.4568	5491.11	5582.65
Train set	94.42	106.34	29.167	33.0676	25.8	26.0466	134.33	134.762		59.65	41.6305	5129.09	3519.71	4631.66	4501.36	31.25	30.8577
Train set	38.194	33.958	94.42	104.316	115.15	114.102	107.64	106.446		5995.97	8531.39	59.65	44.1015	18.84	19.307	15.82	16.3062
Train set	24.559	31.646	90.01	85.768	30.451	27.5002	28.989	28.9725		8591.79	4015.67	83.89	96.6802	3568.23	4844.52	4135.79	4142.86
Train set	127.33	116.667	116.43	95.9993	67.17	70.1667	88.47	88.8022		13.76	17.8345	5.83	10.3738	175.76	154.097	121.48	119.534
Train set	49.61	46.6482	46.76	63.2569	165.28	185.357	86.56	86.223		135.75	162.746	104.19	42.0622	27.83	19.681	29.03	29.3743
Train set	39.253	25.3282	24.702	28.517	90.65	103.477	57.8	58.0619		5260.62	19581.5	5277.15	3429.93	77.23	51.7722	46.4	45.6491
Train set	25.785	28.1014	29.427	29.3018	90.11	86.2889	78.84	77.1139		7114.28	5496	4057.9	4110.16	30.1	34.1778	97.08	103.434
Train set	46.585	40.6507	27.172	32.4382	45.4	42.6549	80.09	80.4056		5769.77	8683.48	6211.66	3650.92	3966.75	4782.93	59.66	58.7791
Train set	102.12	100.488	149.7	131.641	39.207	39.4788	28.368	28.4437		97.39	101.918	31.75	46.5543	6071.03	5946.48	6039.37	5991.27
Train set	26.721	35.2519	41.477	51.4912	110.57	120.505	22.42	22.3446		6392.55	2784.11	10404.2	5437.93	43.1	33.1894	4705.41	4753.19
Train set	188.07	186.485	142.51	160.049	100.68	82.8872	98.44	98.3983		48.43	49.5311	52.35	36.8418	27.13	48.4719	83.39	83.2329
Train set	29.185	41.3786	55.11	68.9277	24.496	25.7428	152.63	150.114		5332.92	1871.18	217.16	110.629	6854.45	5905.94	8.19	8.5847
Train set	48.62	48.3027	27.423	32.6602	68.13	69.555	29.356	29.3224		53.34	54.2476	6171.22	3653.09	11.52	10.7873	5449.88	5468.63
Train set	29.44	36.3363	200.65	174.08	133.48	151.779	69.62	70.0231		4779.9	2542.21	13.4	20.46	36.29	24.608	94.92	93.0278
Train set	27.09	30.5638	28.688	32.8043	26.906	27.4133	147.3	148.187		5868.13	4086.07	5390.32	3605.14	6533.84	6177.77	11.22	10.9834
Train set	51.35	67.644	28.11	36.5342	25.694	26.4366	181.52	179.276		337.18	147.418	476.59	217.07	5314.45	4879.09	5.86	6.06306
Train set	102.06	106.867	46.456	32.6078	52.37	59.9166	64.47	64.5774		38.36	33.4181	2380.08	6882.63	22.83	15.199	43.94	43.5867
Train set	195.29	136.049	44.4	38.802	36.046	33.6558	30.96	30.9328		6.61	19.4823	3029.18	4538.5	7359.47	9041.42	6254.17	6270.67
Train set	134.29	142.796	39.727	38.4567	38.366	39.4788	27.919	27.9469		23.53	19.5098	5074.56	5594.24	6479.09	5946.48	5117.1	5101.77
Train set	97.42	103.923	38.098	37.4038	58.71	66.1579	27.5273	27.4488		51.75	42.497	6041.41	6384.05	18.76	13.0731	7626.67	7692.3
Train set	86.63	98.2833	58.54	38.7451	94.85	113.736	36.24	36.0511		30.81	21.0359	10.87	37.3726	49.39	28.5557	195.98	199.442
Train set	176.76	145.935	128.34	110.512	93.03	86.2188	72.12	70.1248		10.17	18.0239	6.22	9.7144	58.94	73.8123	46.98	50.943
Train set	65.94	75.4201	108.25	96.0046	36.95	40.4373	58.86	60.5282		62.54	41.6756	14.52	20.7442	260.07	197.774	260.4	238.775
Train set	28.45	36.5679	56.41	65.6238	100.75	95.4908	114.59	114.768		425.03	200.661	192.23	122.01	6.82	7.98134	21.68	21.515
Train set	93.8	105.024	28.372	32.1254	45.504	43.3509	41.547	41.6219		25.03	17.7799	5224.17	3598.66	3376.81	3905.36	5138.9	5111.21
Train set	74.97	57.1257	139.09	138.378	24.51	25.0083	95.82	96.0731		9.32	20.9884	44.9	45.461	5402.14	5085.62	33.04	32.684
Train set	41.2	39.3503	25.8	29.9611	74.94	85.4558	58.64	58.3927		4701.15	5395.76	7101.88	4534.82	56.41	37.9281	273.68	277.428
Train set	47.04	48.3751	28.506	32.4843	23.22	22.517	44.577	40.9797		130.22	119.399	5265.3	3558.06	4659.19	5109.32	5208.24	6703.72
Train set	146.33	137.956	43.284	37.1512	50.92	57.0495	26.721	26.6954		35.26	41.9475	4217.76	6670.29	209.12	148.289	6392.55	6410.94
Train set	42.33	36.1115	128.79	105.302	38.885	40.7713	86.69	83.9247		4893.93	7882.52	13.64	24.8698	5321.21	4616.3	46.58	51.1864
Train set	81.61	64.3916	58.68	55.3364	40.47	40.1393	91.44	94.6095		24.5	49.7226	44.62	53.0586	5080.17	5206.77	76.2	68.5828
Train set	43.134	34.3423	94.85	98.8215	30.935	29.4658	45.4	45.205		4361.03	8640.91	49.39	43.5342	3582.48	4145.51	3966.75	4018.3
Train set	102.41	64.75	38.29	37.6143	29.102	29.9238	64.46	64.6955		5.34	21.0652	6045.44	6377.11	5271.11	4848.63	135.36	133.457
Train set	130.45	134.19	63.38	59.687	78.43	98.134	30.935	30.8791		19.14	17.5305	45.76	54.6274	48.31	24.6612	3582.48	3601.98
Train set	64.46	67.4013	135.06	142.1	142.51	138.828	95.96	96.3629		135.36	118.021	22.42	19.1915	52.35	56.4507	73.85	72.6955
Train set	25.662	31.7767	88.66	110.539	27.69	24.8841	181.57	181.541		7844.64	4131.61	75.47	38.8296	5744.65	7915.3	5.54	5.52231
Train set	78.99	73.62	40.732	37.4038	117.85	128.796	84.56	84.5792		17.87	22.0132	4943.54	6384.05	59.96	45.709	28.55	28.4416
Train set	133.28	89.7242	49.12	60.0867	43.813	40.2051	41.127	41.437		5.95	19.4563	374.5	204.028	3972.24	5140.47	5412.3	5291.74
Train set	33.448	35.8833	94.2	105.013	35.9	32.8797	37.51	38.2315		3826.11	3098.79	32.43	23.3377	377.1	489.225	313.88	296.541
Train set	24.51	29.2972	24.51	27.6311	116.89	148.795	47.04	46.7531		6842.71	4006.65	8283.28	5781.46	47.07	22.7523	130.22	132.262
Train set	28.435	28.2894	38.879	39.7869	40.715	41.8652	29.44	30.1622		3459.68	3513.38	6767.38	6314.57	4006.93	3685.65	4779.9	4444.72
Train set	37.776	35.8108	41.838	38.1871	62.07	61.5829	63.38	64.2737		7279.28	8544.61	5068.62	6665.81	362.78	370.302	45.76	43.7471
Train set	33.6912	40.2726	119.52	79.5727	43.543	42.8704	43.74	43.9018		2079.92	1217.78	6.47	21.8591	4110.83	4307.35	292.62	289.903
Train set	73.13	96.3023	24.177	21.2273	43.175	42.063	67.15	66.0863		269.63	118.063	7504.59	11087.9	4612.17	4987.71	21.05	22.0145
Train set	32.298	48.3238	51.35	72.9418	80.49	92.5316	82.45	82.7415		6295.6	1879.66	337.18	117.574	42.37	27.8026	35.02	34.4801
Train set	65.47	57.8415	40.273	37.2848	27.935	28.4495	37.776	38.8626		33.99	49.143	4465.04	5626.92	4621.81	4375.58	7279.28	6685.59
Train set	28.698	31.7237	22.42	20.3997	89.05	81.7292	25.846	25.8665		5272.51	3903.2	4705.41	6246.41	8.23	10.6179	5835.5	5821.66
Train set	145.31	157.474	24.501	26.4054	29.326	28.1913	47.03	47.1056		22.51	17.6344	8292.41	6624.48	4835.86	5443.62	203.02	201.53
Train set	24.496	32.1409	39.041	37.4038	63.64	66.9659	189.22	186.023		6854.45	3034.48	5614.13	6384.05	413.23	354.531	9.99	10.4793
Train set	43.739	41.9225	71.09	59.287	78.04	91.7553	34.9	34.8862		6970.93	7916.88	31.53	54.1921	85.14	52.2239	2869.17	2872.58
Train set	72.12	69.4065	33.192	36.5418	28.268	29.0415	196.24	195.558		46.98	52.541	4350.36	3260.3	5164.66	4762.87	29.85	30.0664
Train set	178.35	166.396	128.9	85.7171	25.785	26.5977	74.14	74.3706		38.16	46.8545	7.05	23.9084	7114.28	6481.87	230.51	228.761
Train set	28.321	31.0156	27.69	26.1497	127.34	114.864	43.56	43.9332		5369.16	4087.82	5744.65	6820.71	6.02	8.17565	64.06	62.2655
Train set	28.076	36.573	72.02	73.773	43.553	43.3473	84.9	83.9394		7907.02	3577.14	28.88	26.7876	7060.62	7161.59	29.61	30.5518
Train set	62.54	67.2135	65.6	81.1135	40.587	40.0746	24.496	24.5171		169.24	136.432	42.35	22.3344	5076.02	5273.24	6854.45	6836.79
Train set	73.75	98.4743	69.05	82.9967	41.069	40.6694	61.12	61.1325		140.85	59.1548	42.47	24.3808	9569.12	9854	11.34	11.2985
Train set	41.477	33.5029	130.45	128.583	27.052	27.737	28.11	28.1828		10404.2	19741.8	19.14	19.9252	5491.11	5094.23	476.59	472.872
Train set	106.04	129.452	25.832	30.5869	27.442	28.1913	41.897	41.9638		23.52	12.862	7536.96	4540.06	5901.81	5443.62	4326.2	4305.58
Train set	109.18	79.7645	78.99	69.1627	73.13	81.7125	29.035	28.9744		8.19	20.9267	17.87	26.5494	269.63	193.268	4332.8	4360.03
Train set	27.423	36.119	91.24	108.525	39.358	40.1393	30.524	30.5338		6171.22	2700.9	72.35	42.8567	5523.05	5206.77	5034.35	5029.5
Train set	58.16	64.0511	94.78	58.1165	78.71	69.2433	197.22	196.522		59.1	44.1185	6.58	28.476	152.12	222.794	15.01	15.1218
Train set	63.24	57	154.27	145.291	70.28	77.8964	55.27	54.9626		36.85	50.1781	36.86	43.9894	32.3	23.6513	60.22	61.0555
Train set	128.34	122.315	79.62	83.0058	91.44	113.776	69.05	70.1194		6.22	7.16491	55.85	49.1468	76.2	39.4331	42.47	40.431
Train set	94.78	64.5336	115.15	106.674	65.94	72.3338	102.41	101.837		6.58	20.7979	18.84	23.6275	62.54	47.241	5.34	5.41458
Train set	38.86	37.6578	39.026	40.604	63.6	66.6879	100.82	101.72		353.06	386.689	6245.11	5544.91	115.93	100.265	38.8	37.6714
Train set	29.44	35.9578	52.49	54.0276	18.5377	18.372	71.64	71.5834		295.26	161.516	123.91	113.315	8324.09	8551.39	204.85	205.334
Train set	187.64	176.552	68.13	49.7952	52.6897	54.8535	39.614	41.6021		14.93	17.8684	11.52	29.3993	2900.13	2570.28	4691.6	4050.62
Train set	27.09	34.2287	128.49	117.003	41.025	42.1104	52.41	52.2158		7201.8	3570.24	17	22.452	5337.57	4935.38	154.16	155.45
Train set	83.47	92.9493	40.605	35.6265	42.165	41.6765	46.88	46.8105		72.86	52.5989	4356.41	6449.79	5305.29	5494.05	175.08	175.302
Train set	40.106	34.135	75.91	72.2939	127.66	122.142	24.848	24.6665		5260.85	8532.68	31.55	36.5477	11.79	13.4202	5184.67	5299.94
Train set	180.12	152.591	39.614	35.6265	41.972	42.063	136.46	136.432		28.5	46.7363	4691.6	6449.79	5020.23	4987.71	32.75	32.6715
Train set	26.481	33.4715	73.13	105.107	102.36	110.075	26.923	27.1063		7139.06	3535.25	269.63	90.8089	33.11	26.5429	6249.74	6123.81
Train set	28.393	41.65	39.691	37.6143	43.134	42.6331	27.172	27.1901		5907.59	1871.54	5427.6	6377.11	4361.03	4516.56	6211.66	6199.26
Train set	38.858	33.958	24.848	26.5191	93.42	102.729	102.12	101.81		5693.82	8531.39	5184.67	4265	27.44	20.5715	97.39	97.999
Train set	28.506	31.4993	62.01	88.6097	38.865	40.3398	50.92	50.8976		5265.3	3902.4	221.07	75.7795	5600.41	5008.37	209.12	208.821
Train set	30.796	45.9291	26.154	29.5799	40.979	42.1585	97.42	95.8363		4539.01	1368.3	6817.39	4712.42	5317.03	4883.13	51.75	54.1882
Train set	39.086	25.3282	41.919	37.1928	47.45	66.7007	25.532	25.0252		5328.34	19581.5	4679.34	6699.5	50.31	18.0661	7327.87	7782.12
Train set	41.025	36.0262	18.8039	19.199	28.783	28.2667	24.559	24.7159		5337.57	7881.98	7177.99	6743.89	5114.75	5400.16	8591.79	8429.19
Train set	40.605	32.4692	27.052	32.9325	146.56	142.338	24.501	24.065		4356.41	8520.25	5491.11	3043.59	11.84	12.8896	8292.41	8751.35
Train set	23.555	24.0053	92.31	66.3941	26.364	26.5977	55.47	55.5494		9332.18	8816.8	8.78	23.5189	6655.77	6481.87	89.14	88.7318
Train set	79.62	84.589	70.85	77.5059	25.395	26.2825	116.89	117.318		55.85	46.4384	58.39	44.464	7770.89	7010	47.07	46.4187
Train set	53.02	53.4696	39.371	37.4038	189.54	201.291	38.865	39.6149		50.95	49.5261	5474.14	6384.05	9.23	7.68371	5600.41	5288.34
Train set	27.935	37.5961	75.96	92.2325	80.09	91.7774	58.4	58.8517		4621.81	1895.97	75.02	41.7767	59.66	39.5252	133.69	130.255
Train set	60.57	78.0468	48.57	54.0575	39.189	38.9817	121.91	122.151		105.99	49.3811	142.47	103.524	6519.94	6624.5	18.15	17.9844
Train set	63.24	66.2733	43.813	37.4038	25.662	26.3612	43.57	44.2416		25.34	21.9458	3972.24	6384.05	7844.64	7236.87	381.39	364.499
Train set	52.7989	42.7199	25.626	29.626	28.688	28.4886	66.75	66.8493		1801.36	3400.82	4726.65	3058.96	5390.32	5504.31	143.24	142.2
Train set	59.08	65.4342	39.716	37.4038	39.639	40.2719	124.06	124.727		170.91	125.405	5332.72	6384.05	5321.28	5074.33	23.8	23.353
Train set	38.885	33.2305	30.93	36.2103	27.09	27.8678	93.97	97.8398		5321.21	8526.01	4121.85	2568.83	5868.13	5390.4	68.46	60.476
Train set	40.568	33.958	109.18	74.5981	97.42	104.542	127.34	126.305		5003.73	8531.39	8.19	25.5828	51.75	41.747	6.02	6.14921
Train set	131.89	127.124	67.66	43.8	25.627	26.7866	38.823	38.8901		37.63	41.9	8.55	31.4176	7561.75	6621.61	6751.39	6716.51
Train set	41.61	48.2889	78.04	100.024	116.99	116.861	64.5	64.3174		453.02	290.469	85.14	40.3136	14.94	14.9437	60.79	61.3176
Train set	39.453	33.8688	39.649	39.7869	72.8	86.4993	30.96	30.971		5396.9	8530.74	6380.71	6314.57	36.13	21.476	5182.03	5176.51
Train set	50.92	63.9102	29.528	29.7652	25.384	26.6377	49.11	48.9588		209.12	105.476	4119.38	4021.67	6159.96	5330.52	372.89	376.55
Train set	146.56	120.117	41.025	38.09	40.231	40.3398	25.626	25.4754		11.84	21.448	5337.57	6668.93	5049.1	5008.37	4726.65	4810.95
Train set	133.48	156.601	46.246	38.232	25.532	25.4895	40.22	40.2169		36.29	22.4042	3592.17	6357.68	7327.87	7364.55	8557.91	8559.86
Train set	89.04	60.4603	37.51	50.7938	128.79	126.918	47.149	46.897		6.6	21.0232	313.88	126.449	13.64	14.2042	6071.11	6169.49
Train set	56.41	62.7564	41.2	41.8459	26.984	27.9479	95.31	96.3119		192.23	139.51	4701.15	4486.81	5667.67	5101.25	30.38	29.3519
Train set	53.45	40.032	27.849	25.5151	41.4	41.4987	39.639	39.5515		28.55	67.766	4910.27	6384.74	4035.5	4006.77	5321.28	5356.66
Train set	99	106.588	29.61	29.1955	167.69	163.96	29.406	29.4025		53.45	42.7006	3983.12	4155.2	40.99	43.7272	4170.87	4172.35
Train set	42.165	35.8226	167.6	165.793	45.071	40.2051	30.96	30.971		5305.29	8651.54	20.53	21.1463	3648.83	5140.47	5182.03	5176.51
Train set	125.35	143.794	26.481	26.7298	44.577	40.1005	28.366	28.2438		32.2	21.2705	7139.06	6941.54	5208.24	7154.44	5111.32	5177.94
Train set	41.069	32.2726	41.15	50.8089	137.58	129.805	71.36	71.3786		9569.12	19720.2	316.77	168.449	8.66	10.281	12.41	12.361
Train set	40.444	33.958	189.22	145.25	39.584	39.0425	40.732	41.1139		5049.9	8531.39	9.99	22.0133	6839.67	7128.23	4943.54	4807.04
Train set	58.86	75.0309	24.519	29.7681	43.846	40.2051	109.81	108.147		260.4	125.355	8274.16	4623.6	3963.28	5140.47	18.77	19.5911
Train set	23.611	27.2179	134.33	160.015	28.989	28.5799	80	82.1731		8057.33	5259.82	31.25	18.4325	4135.79	4315.94	46.46	42.7409
Train set	22.42	18.8677	24.944	22.6058	120.29	113.84	94.53	92.401		4705.41	7894.93	6833.39	9180.69	46.13	54.2663	58.07	61.9947
Train set	24.177	25.6813	38.778	39.6934	179.91	190.735	27.208	27.1977		7504.59	6261.56	6774.92	6316.95	9.6	8.03518	5265.56	5271.52
Train set	135.31	128.263	44.85	49.8194	41.515	40.2051	38.454	38.9096		39.73	46.5004	161.4	117.426	4669.06	5140.47	7367.28	7111.51
Train set	39.358	34.0467	43.56	37.2538	95.96	103.468	24.51	24.3602		5523.05	8532.04	4170.17	6666.63	73.85	58.7238	6842.71	6969.76
Train set	29.87	33.876	73.01	60.0095	125.35	133.503	100.29	100.209		4377.45	3000.9	29.47	52.9242	32.2	26.5785	46.58	46.5535
Train set	94.85	99.5267	43.562	37.4572	200.65	216.04	38.725	39.5515		49.39	42.6154	4233.75	6659.51	13.4	10.7041	5707.03	5356.66
Train set	66.19	49.4801	39.878	41.9092	23.611	23.9666	38.909	38.8932		28.57	68.1858	7274.84	6267.5	8057.33	7704	5581.43	5588.25
Train set	30.96	45.1689	29.554	29.5735	80	87.3504	167.6	167.28		5182.03	1668.72	4724.8	4715.46	46.46	35.5827	20.53	20.5873
Train set	27.919	39.0642	57.47	48.6731	71.33	84.5937	21.93	22.6172		5117.1	1868.05	35.71	58.6097	46.82	27.9896	5530.71	5041.76
Train set	46.59	43.9785	58.48	77.2729	23.22	25.1201	42.33	42.035		327.61	388.442	268.33	116.538	10165.5	8028.86	4893.93	4997.67
Train set	97.5	115.442	86.92	105.111	52.49	50.7099	39.43	39.5515		173.27	104.075	165.1	93.0899	123.91	137.043	5406.35	5356.66
Train set	79.05	61.4847	71.76	48.6664	39.253	39.0316	92.31	91.9738		9.8	20.7686	9.17	29.3169	5260.62	5350.67	8.78	8.84732
Train set	68.7	68.901	26.197	30.481	42.532	42.2551	148.56	149.124		35.48	35.1384	7078.82	4493.94	6892.19	7028.57	6.68	6.58955
Train set	162.59	148.032	80	99.5988	181.52	158.298	76.02	76.453		6.83	9.02564	46.46	24.0033	5.86	8.80706	89.37	87.4149
Train set	25.304	32.7876	41.515	37.4038	64.47	70.2242	25.618	25.834		7855.03	3610.66	4669.06	6384.05	43.94	33.895	6938.91	6766.33
Train set	43.211	34.1697	62.07	75.147	148.56	146.542	43.813	41.1139		4272.03	8639.64	362.78	203.798	6.68	6.94395	3972.24	4807.04
Train set	39.43	33.8688	78.01	90.028	63.38	71.6162	62.54	62.8043		5406.35	8530.74	72.48	47.0223	45.76	31.6238	169.24	167.232
Train set	90.11	100.957	38.413	43.0513	58.16	70.6926	162.59	162.406		30.1	21.3401	8794.22	6247.05	59.1	32.8155	6.83	6.835
Train set	130.19	136.143	27.013	31.9839	44.46	51.7724	26.154	25.8112		48.16	41.9838	6052.97	3646.65	242.47	153.444	6817.39	7092.66
Train set	48.3	54.5323	43.3	36.5061	40.444	40.2051	24.702	24.6869		48.99	34.0615	46.4	77.1736	5049.9	5140.47	5277.15	5286.86
Train set	30.751	36.3363	70.28	58.1238	40.495	39.0316	94.78	94.9032		4194.25	2542.21	32.3	56.9305	4791.28	5350.67	6.58	6.53934
Train set	35.29	40.1483	107.17	92.2524	33.192	32.1741	90.11	88.6101		74.24	50.5403	14.41	22.5314	4350.36	4776.46	30.1	31.5617
Train set	69.43	57.9658	25.855	30.6871	44.4	41.9127	27.849	27.7856		28.94	49.5705	7516.87	4495.77	3029.18	3601.12	4910.27	4943.97
Train set	79.78	93.8337	146.33	142.13	38.86	36.8324	72.64	72.6113		33.88	20.7649	35.26	38.3587	353.06	413.271	147.08	146.837
Train set	57.84	58.2869	113.67	80.0036	60.44	79.5823	27.155	27.799		306.76	298.822	8.19	23.4098	35.71	15.6559	6090.92	5677.36
Train set	42.589	39.2353	32.8207	35.9695	38.413	41.0073	31.64	31.5383		6178.09	7901.61	2249.84	1709.2	8794.22	7228.52	475.45	478.75
Train set	58.6	56.2859	41.972	38.1871	108.25	115.494	25.384	26.2576		115.77	130.28	5020.23	6665.81	14.52	11.915	6159.96	5565.37
Train set	47.03	54.2454	44.05	63.3055	114.46	117.134	52.6897	52.6633		203.02	131.967	373.91	125.896	48.11	44.754	2900.13	2904.49
Train set	47.38	60.3853	165.6	175.535	181.57	177.951	41.515	41.1139		218.6	105.302	43.43	36.3618	5.54	5.8633	4669.06	4807.04
Train set	43.562	34.3423	25.959	30.9921	43.359	40.2051	42.048	42.035		4233.75	8640.91	7578.45	4453.38	4098.33	5140.47	4993.06	4997.67
Train set	30.28	43.2521	164.53	154.775	157.06	163.565	21.875	21.9431		5157.04	1769.49	31.02	37.146	13.75	12.1347	10131.9	10037.9
Train set	39.649	35.9699	31.587	32.1781	43.171	42.7551	64.01	64.4447		6380.71	8545.71	3869.97	3660.61	4283.92	4410.16	42.31	41.3431
Train set	99.67	107.794	93.99	77.4903	28.105	29.0874	27.013	26.8889		131.81	103.868	14.3	25.4339	5971.64	5386.79	6052.97	6137.16
Train set	94.1	118.456	78.84	99.6252	30.96	31.4067	114.46	114.289		118.63	59.4742	97.08	47.9684	5182.03	4964.04	48.11	48.1803
Train set	39.187	34.0467	135.31	127.8	27.09	26.9735	38.399	41.1139		5595.67	8532.04	39.73	47.0072	7201.8	7295.48	5900.45	4807.04
Train set	152.63	109.521	40.238	37.1909	109.18	102.227	27.146	27.1816		8.19	22.105	5046.46	6391.25	8.19	9.94107	7952.58	7921.39
Train set	42.227	38.5019	38.493	44.5809	84.49	84.87	27.6777	27.8058		5986.22	7897.26	9669.24	6224.31	46.74	45.9788	7878.16	7769.77
Train set	25.8	32.2077	150.92	131.182	112.69	109.227	76.3	78.4873		6175.54	3174.37	10.44	15.8628	16.42	17.9742	55.52	50.845
Train set	58.8	61.025	24.235	28.1344	126.19	153.18	130.19	130.345		49.4	44.0563	7078.3	4524.25	35.74	19.9264	48.16	47.8399
Train set	42.532	40.624	68.7	65.5937	119.52	104.153	157.22	159.628		6892.19	7909.62	35.48	40.7261	6.47	9.74791	15.54	14.8076
Train set	48.13	50.2985	204.13	194.997	40.221	40.2051	41.2	41.4971		323.51	282.608	7.73	8.84158	5134.36	5140.47	4701.15	4600.91
Train set	32.124	42.8322	181.52	116.241	28.051	27.4916	42.066	42.035		3199.23	1349.65	5.86	22.2424	3603.72	3828.2	4986.65	4997.67
Train set	86.48	88.8669	195.29	127.763	49.66	44.7265	43.031	43.2691		19.06	17.5145	6.61	23.5243	418.62	571.168	4359.15	4287.59
Train set	126.19	132.705	95.88	72.0031	152.64	158.326	38.194	41.1139		35.74	30.646	9.64	22.6949	7.77	6.93752	5995.97	4807.04
Train set	90.01	80.9503	157.91	180.378	93.99	99.0077	24.177	24.1672		83.89	114.99	45.91	30.8223	14.3	12.1941	7504.59	7513.69
Train set	134.75	155.72	75.76	60.0111	27.3874	28.0035	75.96	80.3956		20.05	12.9315	31.76	63.6999	9034.83	8451.5	75.02	63.0796
Train set	59.16	70.9585	27.6777	27.2132	42.69	42.7551	41.838	42.035		37.89	21.8932	7878.16	8288.49	4430.36	4410.16	5068.62	4997.67
Train set	26.197	33.061	183.44	210.62	28.326	28.0247	90.96	90.8032		7078.82	3521.83	30.83	20.306	5133	5300.36	175.12	176.049
Train set	40.184	34.135	26.984	33.3248	46.76	67.9595	135.31	136.009		5230.28	8532.68	5667.67	3008.98	104.19	33.9207	39.73	38.9989
Train set	54.2091	47.7387	72.8	64.2954	60.4	67.9911	70.28	70.6449		2330.16	3411.85	36.13	52.2938	126.52	88.4433	32.3	31.7077
Train set	125.6	125.125	93.83	110.73	30.54	29.9745	176.76	177.086		12.69	12.7958	70.38	42.6943	4654.12	4922.52	10.17	10.0873
Train set	64.77	81.3696	27.992	26.3475	59.21	53.9036	168.2	166.105		293.96	148.214	3626.55	4348.86	24.95	32.9619	10.69	11.0669
Train set	157.22	143.092	108.77	71.046	24.177	24.1967	39.388	38.8626		15.54	20.5572	7.04	25.1934	7504.59	7486.32	6421.62	6685.59
Train set	64.01	60.6059	149.11	107.15	94.78	87.0756	211.71	212.125		42.31	49.7072	7.82	21.0163	6.58	8.46617	11.88	11.7789
Train set	45.305	36.594	27.09	31.5713	58.48	60.417	99	99.4154		4562.01	8656.92	7201.8	4549.77	268.33	243.821	53.45	52.626
Train set	72.41	78.2292	28.38	31.7388	119.54	122.186	38.519	39.032		63.34	50.0784	5799.72	4146.43	6.13	5.7198	6958.9	6688.11
Train set	24.51	30.9279	81.61	62.251	29.167	28.6339	39.696	39.4204		5402.14	2688.71	24.5	55.0303	5129.09	5420.94	4916.91	5020.74
Train set	197.22	186.4	45.136	34.6672	28.393	30.2241	31.6935	31.5364		15.01	17.7213	2941.07	6491.11	5907.59	4897.6	2498.53	2536.06
Train set	36.95	48.0278	39.189	39.5993	141.03	141.693	25.8	25.1629		260.07	118.042	6519.94	6319.36	61.54	60.4926	4631.66	4992.45
Train set	75.45	89.7319	119.54	73.8009	70.76	68.1253	127.33	125.988		205.15	121.571	6.13	25.9572	227.21	254.467	13.76	14.1616
Train set	57.47	51.3118	50.19	54.774	40.22	40.3762	43.213	43.2076		35.71	50.0246	153.23	117.502	8557.91	8458.97	4238.58	4240.17
Train set	25.395	32.6538	86.56	102.033	138.15	154.211	21.363	21.3682		7770.89	3655.24	29.03	17.7263	43.22	30.9803	10878	10870
Train set	44.13	58.6771	50.89	72.9742	71.93	83.0746	29.4	29.4793		495.63	210.799	461.85	156.556	58.27	37.7113	256.82	255.34
Train set	137.58	104.784	26.564	32.284	86.52	95.3093	134.29	142.303		8.66	19.5445	5657.88	3151.9	36.64	27.3211	23.53	19.7132
Train set	25.809	34.8596	27.059	28.0309	43.562	42.6331	105.48	104.97		6014.86	2441.03	6691.28	6019.1	4233.75	4516.56	6.98	7.06305
Train set	42.066	36.1115	78.43	86.008	29.035	28.7061	187.64	187.416		4986.65	7882.52	48.31	36.6316	4332.8	4483.45	14.93	14.9379
Train set	27.172	35.8689	30.96	34.1931	46.246	39.7065	111.64	111.893		6211.66	2700.35	5182.03	3846.7	3592.17	5675.39	105.8	104.565
Train set	42.196	35.4168	29.326	32.2283	93.63	115.653	102.09	101.074		4658.38	7878.06	4835.86	3643.5	42.6	22.5322	14.4	14.7957
Train set	40.446	33.2305	38.891	43.83	147.3	147.095	76.61	77.0204		4728.57	8526.01	8924.67	6234.84	11.22	11.2298	120.56	118.304
Train set	98.44	88.2743	46.699	37.4038	27.73	28.0247	39.716	41.1139		83.39	115.28	3280.37	6384.05	5471.14	5300.36	5332.72	4807.04
Train set	25.694	32.4976	189.54	162.118	50.89	60.8994	97.5	98.7603		5314.45	2626.63	9.23	14.7079	461.85	269.363	173.27	166.225
Train set	72.02	78.8246	98.44	94.7833	44.85	46.5482	103.15	103.171		28.88	21.9604	83.39	93.1242	161.4	143.963	65.32	65.0914
Train set	45.136	31.6698	39.461	34.6672	27.469	28.3329	64.71	65.5019		2941.07	8514.06	4401.19	6491.11	5116.89	4662.95	30.41	29.2247
Train set	26.564	34.9735	54.2091	49.6819	178.35	194.29	188.07	188.443		5657.88	2479.22	2330.16	3026.97	38.16	29.4328	48.43	48.0037
Train set	26.154	31.9397	74.97	51.6594	89.04	78.8177	28.38	28.468		6817.39	3743.19	9.32	28.381	6.6	9.48935	5799.72	5746.13
Train set	200.65	176.498	45.305	40.0962	27.045	27.0318	152.64	152.651		13.4	19.6307	4562.01	6580.87	6165.54	6174.56	7.77	7.74052
Train set	164.72	153.589	29.44	36.5204	42.537	40.2051	38.86	38.3997		14.9	18.3202	295.26	154.165	4340.55	5140.47	353.06	364.706
Train set	49.12	53.8672	72.12	69.1764	29.146	29.1779	40	39.032		374.5	283.173	46.98	53.0672	4497.66	4482.92	6214.21	6688.11
Train set	95.31	115.314	165.28	162.141	58.31	55.1901	51.95	51.877		30.38	17.1012	27.83	29.4031	355.47	417.999	13.43	13.4465
Train set	43.543	33.9952	41.069	49.5637	204.9	205.408	38.885	41.4075		4110.83	8638.35	9569.12	5444.07	23.11	22.8742	5321.21	4406.75
Train set	136.46	123.988	88.25	99.4918	86	83.1261	33.125	33.0628		32.75	43.5294	65.08	45.2916	20.88	23.0457	6565.22	6602.36
Train set	64.47	82.7848	62	88.5873	27.314	28.4176	38.879	39.032		43.94	20.6892	165.88	56.8778	5985.17	5314.61	6767.38	6688.11
Train set	91.44	103.253	39.086	38.4567	44.05	49.7467	142.51	141.85		76.2	52.7603	5328.34	5594.24	373.91	259.444	52.35	52.919
Train set	182.39	127.904	127.66	96.8675	33.6912	34.9525	62.07	62.3979		7.68	22.2052	11.79	26.9042	2079.92	1862.78	362.78	355.98
Train set	47.25	54.5311	59.08	69.2106	38.859	39.0828	43.846	41.1139		180.84	117.294	170.91	105.977	5512.64	5418.46	3963.28	4807.04
Train set	204.13	208.078	93.63	120.011	102.09	110.888	43.252	41.1139		7.73	7.27672	42.6	20.1655	14.4	11.2048	4128.82	4807.04
Train set	92.31	71.9053	29.406	29.4395	57.69	55.3772	23.22	23.3566		8.78	18.5149	4170.87	4156.64	300.6	338.825	5929.88	5826.48
Train set	83.91	69.5596	39.223	38.5699	134.29	177.029	27.039	27.031		12.56	21.9768	5316.64	5591.31	23.53	10.2392	6169.65	6175.16
Train set	142.51	152.046	100.29	100.026	49.87	51.1669	35.55	35.5654		52.35	42.971	46.58	46.8095	52.89	48.8111	2360.56	2357.51
Train set	127.34	83.5783	65.94	73.0158	27.09	27.0868	29.102	29.0137		6.02	21.2225	62.54	45.9297	6134.87	6137.03	5271.11	5319.37
Train set	124.06	136.248	39.253	38.4567	57.76	58.6716	28.448	28.4538		23.8	17.9153	5260.62	5594.24	371.3	354.979	5643.07	5639.61
Train set	154.27	142.481	44.46	63.2792	17.5137	17.4944	28.711	28.0765		36.86	46.6431	242.47	84.0355	9871.22	9903.88	5153.32	5510.68
Train set	141.03	147.639	112.1	90.0028	78.99	86.134	73.75	73.4839		61.54	53.4743	12.6	24.2779	17.87	13.745	140.85	142.358
Train set	242.86	240.946	115.03	118.435	28.076	28.0052	71.33	71.5869		18.22	18.601	44.3	40.4632	7907.02	7967.17	46.82	46.1861
Train set	110.57	101.565	25.8	30.1729	35.55	32.097	39.086	39.3613		43.1	55.4355	7256.26	4536.51	2360.56	3207.32	5328.34	5217.3
Train set	245.1	205.134	24.51	29.3845	75.91	91.0892	38.29	39.7354		31.65	53.8266	7202.85	4180.04	31.55	18.2711	6045.44	5409.44
Train set	28.38	41.1892	39.866	42.5405	25.809	27.3807	86.25	87.2194		5799.72	1897.11	6695.55	5510.43	6014.86	5037.36	219.73	211.812
Train set	71.54	79.5859	70.3	90.4126	21.363	22.1452	40.495	39.3613		72.53	52.5199	53.38	25.0201	10878	9765.59	4791.28	5217.3
Train set	36.046	56.7243	84.54	83.0154	48.38	65.0832	39.756	39.5618		7359.47	1888.47	46.27	48.7286	142.18	58.3687	6329.33	6422.99
Train set	47.149	41.8353	69.43	54.7564	65.47	71.015	23.22	22.6172		6071.11	8690.76	28.94	58.8074	33.99	26.554	4659.19	5041.76
Train set	72.8	65.5614	29.44	36.2103	84.67	80.4305	43.543	43.3988		36.13	49.3227	4779.9	2568.83	9.14	10.6334	4110.83	4151.95
Train set	42.781	34.1697	102.41	60.0018	135.31	151.952	128.35	129.059		4402.15	8639.64	5.34	26.4723	39.73	27.9668	34.39	33.7209
Train set	30.866	43.6202	105.81	108.495	72.73	73.6054	116.99	118.104		4508.2	1597.28	23.19	21.446	156.94	151.317	14.94	14.4768
Train set	54.59	62.4803	39.629	37.4038	38.973	38.9785	36.1	37.229		78.75	52.3803	5367.91	6384.05	5285.24	5282.99	220.13	200.102
Train set	29.386	41.8437	41.473	38.3798	31.64	29.9592	40.221	41.1139		5328.72	1845.68	5277.96	6659.72	475.45	558.513	5134.36	4807.04
Train set	150.92	140.761	46.88	55.3568	43.62	42.7551	39.628	39.6149		10.44	12.8398	175.08	106	4152.99	4410.16	5283.11	5288.34
Train set	107.17	99.7462	49.05	58.5264	27.992	25.294	74.81	75.1433		14.41	17.8251	200.47	118.085	3626.55	4915.22	100	98.3634
Train set	25.8	34.7406	42.048	38.1871	28.448	29.9958	95.3	96.7305		5866.77	2402.95	4993.06	6665.81	5643.07	4813.82	24.47	23.3343
Train set	24.78	23.8022	90.11	96.8326	28.368	30.3319	70.92	70.0786		3484.98	3932.37	30.1	24.1849	6039.37	4940.57	193.55	200.008
Train set	84.9	71.493	56.72	59.3058	128.35	131.357	40.501	41.1139		29.61	49.4474	124.15	108.281	34.39	31.9819	5028.61	4807.04
Train set	43.175	36.1115	30.796	34.3008	115.57	136.691	39.629	41.1139		4612.17	7882.52	4539.01	3284.97	60.38	36.3848	5367.91	4807.04
Train set	112.75	117.793	27.09	32.8181	189.99	200.555	46.05	45.8791		48.78	42.6525	7468.53	4200.69	25.69	21.7771	4887.18	4941.98
Train set	24.501	24.0053	116.89	120.023	42.036	42.063	92.3	94.8332		8292.41	8816.8	47.07	43.3505	4997.33	4987.71	38.9	35.7604
Train set	211.71	178.256	40.979	37.9924	24.78	23.7713	110.57	110.62		11.88	19.8495	5317.03	6672.1	3484.98	3947.73	43.1	42.906
Train set	38.64	39.4225	69.01	75.0563	134.54	128.761	178.35	178.671		9099.72	8568.57	131.97	102.269	5.15	5.8626	38.16	37.846
Train set	125.51	121.385	26.885	31.7512	26.937	27.4858	70.88	70.8817		15.88	17.5012	6003.4	3644.57	5426.09	5107.54	37.01	37.0112
Train set	39.584	36.7445	71.93	75.02	72.78	72.5672	69.23	69.586		6839.67	8551.02	58.27	51.2088	324.83	328.325	43.49	42.6916
Train set	23.22	27.0871	29.87	34.226	69.62	66.5512	43.562	43.5184		10165.5	6403.65	4377.45	2909.76	94.92	108.36	4233.75	4246.48
Train set	68.35	90.8826	53.02	51.6677	41.33	45.1923	39.157	39.7354		50.17	21.2748	50.95	54.8906	215.2	164.056	5652.7	5409.44
Train set	95.78	97.843	28.076	33.6911	40.228	40.1393	29.419	29.4611		44.91	41.993	7907.02	4575.87	5172.41	5206.77	4269.48	4251.21
Train set	88.47	117.908	25.792	31.4452	102.41	86.0908	43.62	43.4521		121.48	51.0663	5563.16	3069.83	5.34	8.96221	4152.99	4201.32
Train set	95.82	118.389	43.031	37.3558	242.42	249.73	92.33	92.121		33.04	17.4666	4359.15	6663.04	11.83	10.7903	25.71	25.8022
Train set	29.427	38.2674	28.776	32.5815	130.19	142.667	112.69	111.587		4057.9	1845.23	5229.75	3602.96	48.16	36.4843	14.47	14.8621
Train set	29.528	38.9503	53.05	49.8021	26.721	26.9768	71.76	71.6954		4119.38	1794.74	48.78	58.7741	6392.55	6212.41	9.17	9.16923
Train set	192.9	196.169	29.658	30.0232	31.149	30.9276	52.37	52.6388		18.32	17.3681	4268.72	4114.84	5263.73	5377.59	22.83	22.4149
Train set	128.35	120.113	21.93	23.2659	195.29	174.518	43.359	41.1139		34.39	41.8308	5530.71	4631.66	6.61	9.23011	4098.33	4807.04
Train set	40	35.9699	133.48	156.008	41.309	42.0163	40.238	39.6149		6214.21	8545.71	36.29	22.6608	5303.46	5040.12	5046.46	5288.34
Train set	116.99	110.232	141.84	146.283	61.04	62.5518	48.13	48.1054		14.94	17.805	49.4	44.8962	34.51	31.9732	323.51	323.047
Train set	40.482	33.958	56.62	64.6228	204.13	209.817	38.413	38.7828		5035.69	8531.39	163.53	109.632	7.73	7.09727	8794.22	8545.08
Train set	25.832	33.1482	102.12	107.218	118.67	121.374	66.81	66.9907		7536.96	3566.9	97.39	83.9042	75.91	70.7386	10.69	10.5674
Train set	71.31	72.0435	66.75	74.6288	26.497	27.3088	89.23	91.2155		311.04	300.674	143.24	102.205	6841.09	6248.93	21.36	19.9337
Train set	26.924	30.9486	214.34	234.063	114.59	113.305	76.27	75.0332		6113.19	4024.97	46.15	35.3363	21.68	22.3592	83.61	87.5479
Train set	30.525	31.7747	51.91	60.8797	108.74	128.734	27.42	27.9835		4101.66	3636.48	183.22	113.243	26.85	16.1321	5916.02	5565.81
Train set	80.58	111.401	42.781	37.2538	119.75	96.3872	81.61	80.5935		55.97	21.1128	4402.15	6666.63	6.31	12.0723	24.5	25.3594
Train set	35.337	34.3475	44.248	39.7869	33.448	29.598	23.22	23.2144		3244.73	3533.3	4590.76	6314.57	3826.11	5521.81	10165.5	10172.9
Train set	28.11	34.9233	211.71	175.506	40.242	40.2719	28.506	27.9835		476.59	248.515	11.88	20.7972	5085.64	5074.33	5265.3	5565.81
Train set	85.79	75.1994	28.393	31.8279	26.481	27.0232	74.98	74.7567		33.74	49.948	5907.59	4193.91	7139.06	6717.87	95.51	96.2889
Train set	63.64	79.4034	25.532	27.8797	94.53	102.138	113.67	113.594		413.23	212.666	7327.87	5628.21	58.07	45.9013	8.19	8.17832
Train set	144.6	140.846	187.64	175.508	129.59	118.329	27.09	27.1232		16.94	18.274	14.93	18.1892	16.19	21.2059	6134.87	6112.36
Train set	46.05	38.045	33.448	35.0443	29.419	28.9473	134.54	134.366		4887.18	8666.73	3826.11	3326.71	4269.48	4481.61	5.15	5.15912
Train set	89.84	79.9987	33.54	40.6963	46.77	50.7203	40.273	39.6132		12.37	17.4609	7729.97	4327.16	306.76	239.793	4465.04	4691.88
Train set	71.09	61.2179	90.65	106.692	39.154	39.0316	195.29	191.374		31.53	49.2243	77.23	47.2308	5300.63	5350.67	6.61	6.99967
Train set	149.11	113.059	100.75	64.2875	56.63	60.8543	76.55	75.9255		7.82	17.8903	6.82	26.1566	44.94	36.2832	131.28	133.874
Train set	39.152	37.1938	242.42	208.939	64.01	71.0995	57.03	58.6275		7333.66	8554.05	11.83	18.4241	42.31	30.7869	97.97	89.8913
Train set	50.89	66.0094	83.54	54.0019	39.041	40.2051	28.534	28.4312		461.85	211.524	7.69	28.3693	5614.13	5140.47	4565.06	4614.75
Train set	43.62	34.1697	42.413	38.2494	62.01	68.7768	38.837	40.9797		4152.99	8639.64	4865.25	6633.29	221.07	162.058	7875.65	6703.72
Train set	69.43	79.1021	40.228	37.5094	115.03	123.739	28.268	28.2333		53.46	36.2129	5172.41	6380.55	44.3	35.4798	5164.66	5183.74
Train set	38.973	25.188	39.253	38.4567	88.66	101.427	62.01	61.9145		5285.24	19578.3	5260.62	5594.24	75.47	50.2626	221.07	222.136
Train set	93.03	102.928	225.65	234.018	89.23	109.006	87.38	88.4805		58.94	43.3844	19.78	17.6784	21.36	11.6799	114.11	109.557
Train set	28.989	37.9407	106.09	82.8907	29.554	27.0376	128.79	128.58		4135.79	1844.77	11.81	24.6759	4724.8	6170.58	13.64	13.6605
Train set	36.1	39.9439	57.22	55.3532	25.37	26.5383	29.146	29.1958		220.13	162.012	99.53	109.582	8118.63	7092.93	4497.66	4474.71
Train set	121.91	122.847	189.99	204.77	44.747	43.3509	88.13	88.1963		18.15	17.6805	25.69	20.4597	3551.11	3905.36	10.54	10.484
Train set	18.8039	18.164	72.73	81.0972	88.13	87.9724	139.35	139.638		7177.99	7963.63	156.94	113.136	10.54	10.5643	33.49	33.181
Train set	72.78	84.5727	43.175	38.1871	76.3	85.6545	63.24	64.3429		324.83	207.412	4612.17	6665.81	55.52	39.1197	36.85	34.8848
Train set	43.171	34.1697	169.98	150.045	92.33	106.456	51.26	51.2471		4283.92	8639.64	31.63	45.8486	25.71	16.7195	185.99	186.443
Train set	102	84.1742	69.23	66.3197	28.372	28.1484	42.353	42.5029		39.04	69.2498	43.49	49.3152	5224.17	5349.67	6281.95	6215.71
Train set	119.54	80.3528	38.257	37.4038	38.257	40.2051	71.09	71.5962		6.13	20.1113	5966.4	6384.05	5966.4	5140.47	31.53	30.7712
Train set	80	104.02	103.45	120.028	23.22	23.7821	74.97	75.5062		46.46	21.0707	59.4	37.9116	5929.88	5519.27	9.32	9.08924
Train set	30.96	46.2399	29.102	31.3037	40.732	40.2051	39.207	38.9466		6254.17	1877.25	5271.11	4235.28	4943.54	5140.47	6071.03	6193.62
Train set	28.326	30.8787	42.33	38.1871	125.6	161.362	28.45	28.2058		5133	3962.32	4893.93	6665.81	12.69	5.96621	425.03	437.267
Train set	57.03	70.2146	167.04	210.667	106.28	105.37	133.48	133.656		97.97	52.3285	81.66	40.5846	75.73	77.4639	36.29	36.0367
Train set	40.242	33.8688	80.28	90.0178	53.05	61.9487	99.27	100.205		5085.64	8530.74	67.07	47.4254	48.78	30.5375	9.93	9.62046
Train set	134.54	119.643	126.22	109.506	136.46	143.033	27.992	27.9661		5.15	7.30766	15.05	22.9758	32.75	28.3539	3626.55	3636.63
Train set	42.996	34.2562	25.384	29.4924	42.93	51.9166	25.694	25.6678		4369.8	8640.28	6159.96	3927.61	139.53	78.9475	5314.45	5330.75
Train set	26.877	30.8787	141.48	98.8031	25.8	27.3313	164.53	162.823		6008.76	3962.32	7.44	21.7793	5866.77	4934.88	31.02	31.9056
Train set	62.81	88.2807	39.907	39.5048	41.929	42.063	41.61	41.9622		139.62	50.1376	6132.6	6321.81	5035.69	4987.71	453.02	442.655
Train set	40.887	34.6551	27.09	32.2128	85.63	90.6742	75.45	76.7745		5197.85	8536.45	6134.87	3648.77	79.16	66.4793	205.15	194.097
Train set	24.51	24.563	114.96	121.72	189.22	192.985	70.45	70.1357		3961.57	3935.98	57.84	48.5796	9.99	9.38561	8.77	8.86027
Train set	76.02	108.487	94.1	126.142	39.696	38.9237	88.66	89.3359		89.37	30.594	118.63	49.2511	4916.91	5215.43	75.47	73.5576
Train set	37.51	49.6691	97.06	99.4809	93.8	106.695	108.25	108.171		313.88	135.235	49.33	45.6795	25.03	16.9578	14.52	14.5025
Train set	28.534	34.2445	76.02	105.996	89.4	112.18	75.76	75.4264		4565.06	2640.97	89.37	32.8021	78.49	39.5297	31.76	32.0822
Train set	59.21	42.3687	47.868	48.6326	74.97	71.0124	39.793	41.6021		24.95	67.8781	6768.56	6454.32	9.32	10.9263	4628.57	4050.62
Train set	30.96	45.1689	25.618	31.4981	27.059	27.8654	144.6	146.238		5182.03	1668.72	6938.91	3733.13	6691.28	6127.04	16.94	16.3262
Train set	52.41	57.1373	135.61	120.011	94.1	102.657	23.555	24.065		154.16	118.641	14.95	21.5047	118.63	91.3756	9332.18	8751.35
Train set	21.363	23.6695	94.53	96.8897	105.08	111.239	225.65	225.357		10878	7997.74	58.07	53.7714	59.5	50.0076	19.78	19.7958
Train set	114.28	126.51	46.05	41.7836	41.473	41.9702	38.098	41.1139		56.93	41.8417	4887.18	6542.3	5277.96	5092.59	6041.41	4807.04
Train set	28.776	31.5585	25.627	31.4394	39.628	40.3398	63.59	63.6522		5229.75	3964.83	7561.75	4095.36	5283.11	5008.37	102.49	102.217
Train set	86.69	89.7252	52.6897	52.0942	29.427	28.7086	90.01	89.2705		46.58	41.8871	2900.13	3000.73	4057.9	4370.19	83.89	85.7414
Train set	60.35	74.5748	83.91	64.5771	46.456	44.71	94.9	94.8542		162.83	86.4331	12.56	27.4663	2380.08	2669.94	95.43	95.5811
Train set	51.91	58.9044	30.28	32.9044	40.106	40.0746	53.0023	53.3435		183.22	125.021	5157.04	4018.88	5260.85	5273.24	2136.84	2096.1
Train set	179.91	184.637	60.44	58.4988	135.61	139.57	26.906	26.9488		9.6	8.85799	35.71	39.4174	14.95	13.6717	6533.84	6502.72
Train set	83.54	58.0731	42.589	41.7167	38.29	40.0746	83.54	83.6948		7.69	22.8113	6178.09	6573.79	6045.44	5273.24	7.69	7.62042
Train set	39.461	31.6698	95.78	99.4848	38.454	38.88	84.54	82.9851		4401.19	8514.06	44.91	39.9481	7367.28	7127.75	46.27	48.7819
Train set	26.984	36.287	129.59	116.052	105.48	100.093	170.24	170.143		5667.67	2330.61	16.19	22.4784	6.98	8.14665	7.62	7.6088
Train set	74.98	78.1382	95.56	59.6791	26.877	28.0247	29.326	28.3028		95.51	84.3212	6.68	27.3245	6008.76	5300.36	4835.86	5379.52
Train set	47.45	55.4023	41.84	45.0669	29.643	27.0279	84.49	81.4218		50.31	31.5262	348.12	277.671	3868.04	5102.94	46.74	52.0712
Train set	39.223	25.3976	32.298	36.7895	100.29	96.8446	18.5377	18.5344		5316.64	19583	6295.6	4259.83	46.58	51.5754	8324.09	8328.48
Train set	116.89	116.933	27.208	33.9538	78.84	80.7292	28.38	28.4192		47.07	46.8787	5265.56	2709.37	97.08	90.1511	5799.72	5775.73
Train set	100.82	93.6331	41.357	38.2837	79.05	79.9696	38.64	41.3406		38.8	48.299	5285.02	6662.74	9.8	9.43915	9099.72	7430.34
Train set	39.189	34.0467	141.03	156.033	67.15	60.0794	29.464	29.4626		5594.81	8532.04	61.54	45.3001	21.05	29.2999	4146.29	4146.89
Train set	103.15	110.579	42.066	38.1871	86.63	83.992	60.44	60.6253		65.32	52.8658	4986.65	6665.81	30.81	33.7044	35.71	35.4134
Train set	138.15	134.623	26.877	31.8919	93.97	110.578	23.22	23.3519		43.22	46.566	6008.76	3596.55	68.46	41.8909	10165.5	9994.28
Train set	40.221	33.958	60.04	72.0404	58.38	71.5653	154.22	153.439		5134.36	8531.39	157.05	90.6386	164.76	89.1537	19.22	19.4513
Train set	39.866	27.8515	40.98	37.4038	41.357	42.0163	38.849	39.6132		6695.55	19635.7	4854.33	6384.05	5285.02	5040.12	4974.25	4691.88
Train set	65.6	88.8874	28.989	29.0524	138.96	157.259	67.66	67.3886		42.35	16.972	4135.79	4108.77	37.91	26.0835	8.55	8.62655
Train set	29.61	38.0923	50.92	66.4293	43.74	43.8017	39.784	41.3406		3983.12	1870.8	209.12	93.9261	292.62	291.897	8337.08	7430.34
Train set	64.71	55.1088	15.6527	15.369	18.8039	17.5567	109.18	109.415		30.41	49.0737	8987.73	9494.7	7177.99	8819.02	8.19	8.10779
Train set	148.56	144.783	30.524	34.0753	40.889	40.5355	167.69	167.906		6.68	7.20021	5034.35	3618.65	8920.37	9155.77	40.99	40.7162
Train set	42.0904	53.2706	39.793	35.6265	25.792	27.0968	93.03	91.5458		2488.99	1227.75	4628.57	6449.79	5563.16	4797.58	58.94	61.6622
Train set	62.01	85.4206	111.64	150.965	133.28	108.999	76.33	75.7857		221.07	84.5878	105.8	42.5768	5.95	10.8523	90.1	91.763
Train set	55.11	66.1961	47.04	48.6897	24.501	24.4462	126.22	126.805		217.16	124.898	130.22	117.099	8292.41	8348.26	15.05	14.7971
Train set	30.0658	25.8768	67.44	96.859	69.12	69.7902	129.59	126.658		6828.95	10711.3	143.62	48.3303	133.8	129.599	16.19	17.2915
Train set	89.05	67.9395	153.96	125.359	38.835	40.3741	73.9538	73.4593		8.23	18.4843	12.42	22.93	8057.95	7171.1	65.6434	66.9479
Train set	162.45	127.404	107.3	119.368	62.54	65.0926	23.091	23.0195		8.48	17.5259	30.81	22.3096	169.24	150.208	8614.03	8694.52
Train set	28.051	35.0924	27.3874	28.2321	40.335	40.184	62	62.109		3603.72	1840.58	9034.83	8247.86	7676.83	7763.68	165.88	165.042
Train set	60.44	61.3467	148.56	133.333	30.796	31.5522	24.51	24.5485		35.71	34.1786	6.68	9.21888	4539.01	4220.42	3961.57	3942.96
Train set	41.127	36.281	97.42	103.35	28.534	27.1602	28.688	28.6961		5412.3	7883.6	51.75	43.2081	4565.06	5293.44	5390.32	5385.76
Train set	25.959	33.6511	63.24	55.335	23.22	24.8389	73.1	73.9739		7578.45	3478.95	36.85	54.8453	10165.5	8304.64	41.95	40.3629
Train set	28.783	31.3352	43.97	43.731	27.09	26.6377	98.57	98.3624		5114.75	3964.01	54.85	55.8696	5067.93	5330.52	68.81	69.2498
Train set	43.846	33.958	94.9	106.318	38.64	41.6207	105.81	104.421		3963.28	8531.39	95.43	67.8774	9099.72	7281.33	23.19	24.055
Train set	30.28	43.2521	52.79	58.5114	73.01	77.6464	47.38	47.2956		5157.04	1769.49	107.19	78.7837	29.47	24.4316	218.6	219.164
Train set	45.4	40.9588	28.321	32.1034	39.727	39.0316	40.587	39.7354		3966.75	5402.06	5369.16	3686.2	5074.56	5350.67	5076.02	5409.44
Train set	27.09	28.2785	204.9	167.173	39.155	38.8669	43.56	43.4521		5067.93	4455.43	23.11	42.4324	5035.21	5148.01	4170.17	4201.32
Train set	98.15	84.6256	25.662	25.6338	39.614	41.3546	38.7865	38.8611		31.95	49.691	7844.64	7870.54	4691.6	4123.78	3180.76	3162.47
Train set	62.07	66.0662	27.045	32.0837	86.56	98.6617	38.628	39.032		362.78	299.916	6165.54	3693.01	29.03	19.6061	6900.16	6688.11
Train set	75.96	93.0898	40.015	41.9092	48.3	64.2415	63.6	63.7662		75.02	40.633	7200.38	6267.5	48.99	20.8343	115.93	114.688
Train set	23.22	27.8227	134.54	104.282	39.649	38.9008	44.22	41.4075		10165.5	5909.07	5.15	11.036	6380.71	6756.01	3618.26	4406.75
Train set	28.711	31.6663	24.499	28.5738	169.98	186.196	118.41	118.911		5153.32	3840.97	7212.56	4545.99	31.63	23.9927	62.88	61.9004
Train set	167.04	194.83	52.37	48.667	64.71	65.0845	25.968	26.1158		81.66	51.3078	22.83	28.3631	30.41	29.7906	6056.46	5954.23
Train set	115.57	120.584	39.866	37.4038	24.51	25.2536	138.96	137.784		60.38	52.9995	5272.75	6384.05	8283.28	7572.86	37.91	38.7809
Train set	95.3	98.592	27.09	29.4924	28.434	28.0715	39.026	39.071		24.47	22.0374	5067.93	3927.61	5190.07	5393.76	6245.11	6223.54
Train set	27.9787	25.2514	64.77	90.1389	25.8	26.2547	54.59	54.6513		7868.74	10703.6	293.96	109.029	7256.26	6885.72	78.75	78.27
Train set	86.83	82.8817	60.35	77.2446	26.154	26.0322	52.79	52.3279		30.75	35.3281	162.83	77.7774	6817.39	6913.57	107.19	110.144
Train set	73.54	86.7864	43.543	37.0481	38.849	38.7472	39.907	39.2761		86.81	52.6526	4110.83	6674.01	4974.25	5013.57	6132.6	6432.91
Train set	72.73	75.4903	42.33	38.1871	43.252	40.2051	42.532	42.6235		156.94	140.264	4893.93	6665.81	4128.82	5140.47	6892.19	6847.91
Train set	165.28	159.632	42.93	50.7803	38.879	38.9008	46.77	46.9562		27.83	30.8115	139.53	84.3668	6767.38	6756.01	306.76	302.207
Train set	135.61	121.119	102.36	90.0129	26.923	28.2667	189.99	190.029		14.95	20.92	33.11	48.5395	6249.74	5400.16	25.69	25.5998
Train set	58.38	65.0134	40.106	37.6143	72.02	76.2913	110.21	108.95		164.76	118.915	5260.85	6377.11	28.88	24.2214	13.5	13.9356
Train set	51.26	66.2911	30.751	36.2103	57.8	66.1268	131.89	131.948		185.99	86.1369	4194.25	2568.83	46.4	30.901	37.63	37.4706
Train set	44.248	35.9699	242.86	245.724	110.21	108.687	80.28	80.6505		4590.76	8545.71	18.22	17.537	13.5	14.0371	67.07	65.9439
Train set	43.031	34.2562	57.84	64.7044	141.48	133.018	95.56	94.2959		4359.15	8640.28	306.76	218.436	7.44	8.92539	6.68	6.92692
Train set	39.207	34.9933	93.8	97.3395	42.048	42.063	72.73	72.4332		6071.03	8538.86	25.03	22.3321	4993.06	4987.71	156.94	158.783
Train set	41.972	36.1115	108.74	118.566	43.284	42.8146	58.22	58.1651		5020.23	7882.52	26.85	20.6485	4217.76	4358.02	116.54	116.816
Train set	73.01	61.0442	58.8	58.4097	39.152	39.5136	36.95	36.8986		29.47	50.2785	49.4	50.2432	7333.66	7134.16	260.07	260.306
Train set	28.372	31.1087	70.45	46.4937	40.887	39.7065	72.02	72.3089		5224.17	3963.18	8.77	30.4147	5197.85	5675.39	28.88	28.4478
Train set	72.64	76.417	53.0023	47.0068	42.996	42.694	162.45	161.24		147.08	125.973	2136.84	3063.18	4369.8	4463.2	8.48	8.64596
Train set	41.309	36.1965	24.496	29.3406	162.59	155.211	45.795	41.3406		5303.46	7883.06	6854.45	3988.87	6.83	7.83028	5466.2	7430.34
Train set	189.54	169.323	38.909	38.9057	152.04	160.51	109.35	109.134		9.23	12.9091	5581.43	5582.85	42.31	35.8521	5.09	5.10651
Train set	42.573	34.1697	150.45	135.041	42.196	42.4623	62.81	63.5671		4466.99	8639.64	30.08	41.4663	4658.38	4571.28	139.62	134.296
Train set	68.13	54.2257	93.03	102.238	35.636	33.2686	119.75	117.539		11.52	22.7658	58.94	44.2691	4101.15	5040.46	6.31	6.6573
Train set	214.34	218.517	43.359	37.4038	65.6	91.125	15.6527	15.6344		46.15	43.4276	4098.33	6384.05	42.35	15.7522	8987.73	9019.39
Train set	42.458	36.1115	23.555	26.4054	107.17	120.319	167.04	166.931		4849.8	7882.52	9332.18	6624.48	14.41	10.1558	81.66	81.5726
Train set	211.71	151.399	168.2	129.164	107.64	117.761	119.54	119.403		8.19	22.3146	10.69	23.5372	15.82	12.0428	6.13	6.12915
Train set	39.012	36.2838	106.04	122.111	76.35	94.7444	89.62	89.4838		6877.02	8547.88	23.52	15.324	116.25	58.0332	155.82	155.764
Train set	84.49	81.0561	31.002	32.8903	33.125	32.6624	112.75	111.257		46.74	52.7792	4271.17	3576.96	6565.22	6848.12	48.78	50.6197
Train set	26.923	31.1087	110.21	69.5373	26.923	28.1484	42.413	42.8521		6113.87	3963.18	13.5	53.5983	6113.87	5349.67	4865.25	4717.23
Train set	70.92	81.8194	58.64	72.3457	58.54	53.7137	138.15	138		193.55	125.671	273.68	145.877	10.87	14.0265	43.22	43.2302
Train set	46.699	33.958	27.039	33.3585	76.69	80.608	88.25	88.6892		3280.37	8531.39	5364.91	2857.03	198.39	170.324	65.08	63.9393
Train set	76.55	104.811	62.81	87.6319	122.46	138.675	41.309	41.437		131.28	50.8913	139.62	51.2594	23.87	16.3882	5303.46	5254.48
Train set	61.04	53.8563	49.87	48.6744	38.519	38.9008	135.06	134.645		34.51	50.0952	52.89	56.7001	6958.9	6756.01	22.42	22.5592
Train set	39.154	25.3282	57.69	66.4011	71.36	72.9558	42.589	42.5029		5300.63	19581.5	300.6	196.537	12.41	11.5766	6178.09	6215.71
Train set	69.05	87.6171	85.63	79.0878	78.01	77.5917	102	102.58		42.47	20.7235	79.16	100.186	72.48	73.4499	39.04	38.2624
Train set	95.56	63.3273	42.532	43.2719	29.356	30.4711	137.58	137.797		6.68	22.869	6892.19	6544.64	5449.88	4873.21	8.66	8.59387
Train set	126.22	118.391	60.57	77.5118	107.3	97.8827	108.77	108.905		15.05	18.1818	105.99	50.4107	30.81	40.4609	7.04	6.99465
Train set	102.09	95.0337	23.821	27.881	28.435	26.3746	42.036	42.035		14.4	17.8	9415.33	5872.08	3459.68	4335.49	4997.33	4997.67
Train set	20.807	22.3931	91.51	73.0008	94.9	99.4475	135.61	135.464		11773.5	9444.82	13.38	26.2726	95.43	82.9391	14.95	14.9528
Train set	38.098	33.958	27.146	32.6694	27.09	27.521	115.03	115.052		6041.41	8531.39	7952.58	4562.48	7468.53	7123.08	44.3	44.1392
Train set	27.69	24.9564	83.57	72.012	73.9538	82.0538	72.41	72.5666		5744.65	7846.69	33.27	51.8421	65.6434	48.0375	63.34	62.7404
Train set	40.47	34.0467	29.185	31.6237	29.774	29.0084	42.227	42.1794		5080.17	8532.04	5332.92	4191.85	4118.57	4453.34	5986.22	6006.5
Train set	24.944	27.7006	53.3902	52.0942	66.19	63.3854	38.835	38.9034		6833.39	4989.6	2787.47	3000.73	28.57	32.4353	8057.95	8015.55
Train set	40.228	34.0467	29.1966	29.1801	25.618	26.7286	95.69	95.5382		5172.41	8532.04	8202.92	8216.85	6938.91	6109.42	15.8	15.8267
Train set	58.31	61.6892	21.875	24.6392	86.48	100.366	45.9	46.0239		355.47	299.317	10131.9	7090.1	19.06	12.1578	4386.89	4351.55
Train set	105.08	118.128	126.47	117.015	121.91	131.953	43.356	43.3988		59.5	41.7582	36.86	46.3981	18.15	14.2668	4164.25	4151.95
Train set	43.56	34.1697	40.242	37.2977	39.691	40.0746	40.568	41.1139		4170.17	8639.64	5085.64	6387.62	5427.6	5273.24	5003.73	4807.04
Train set	116.43	105.434	23.22	23.2659	38.098	40.2051	60.18	61.8042		5.83	7.83077	4659.19	4631.66	6041.41	5140.47	68.08	62.6632
Train set	25.627	34.3954	98.15	85.727	29.87	29.2799	51.91	51.6581		7561.75	3127.63	31.95	47.8002	4377.45	4647.49	183.22	185.358
Train set	114.59	121.279	111.52	150.999	180.12	189.181	71.76	72.0948		21.68	18.2326	141.53	56.7302	28.5	24.5248	11.21	11.0216
Train set	25.968	35.5189	105.08	118.593	85.5729	99.7435	31.002	31.0325		6056.46	2366.77	59.5	41.2697	60.6509	38.2822	4271.17	4258.59
Train set	38.7865	47.9928	16.7167	17.4712	41.897	43.1611	44.747	45.0447		3180.76	1678.97	8513.61	7457.61	4326.2	3957.12	3551.11	3481.17
Train set	25.532	25.7805	29.419	29.787	24.848	25.0083	57.47	56.611		7327.87	7118	4269.48	4113.2	5184.67	5085.62	35.71	37.2505
Train set	66.69	74.4772	165.01	121.681	23.555	24.4462	69.43	69.3963		30.63	21.9241	9.78	24.3132	9332.18	8348.26	28.94	28.8888
Train set	35.9	35.5808	74.94	77.5026	43.356	42.8704	133.42	133.87		377.1	386.051	56.41	50.8436	4164.25	4307.35	24.73	24.4075
Train set	76.69	93.6399	172.59	171.444	39.617	40.3398	41.919	41.9886		38.36	21.0062	17.91	18.2128	5287.51	5008.37	4679.34	4656.13
Train set	55.27	78.8736	15.5726	14.3412	15.5726	14.6897	28.38	28.4027		60.22	20.6601	7020.87	8989.12	7020.87	8364.41	5799.72	5785.8
Train set	24.519	32.1982	91.99	116.083	187.64	187.444	115.64	115.891		8274.16	3653.75	90.54	44.9219	14.93	14.931	23.11	22.9284
Train set	119.52	83.9743	196.24	175.529	40.98	40.2051	77.31	78.2384		6.47	18.5989	29.85	41.578	4854.33	5140.47	81.49	78.6335
Train set	27.469	36.7949	114.28	128.611	79.62	95.5295	18.8039	18.7674		5116.89	2128.99	56.93	39.8245	55.85	32.2409	7177.99	7220.01
Train set	41.4	37.5959	39.207	38.6328	168.2	169.505	45.053	44.9584		4035.5	5388.59	6071.03	6345.8	10.69	10.4143	2899.37	2917.7
Train set	33.192	48.9669	36.046	42.8892	165.01	172.537	45.071	41.1139		4350.36	1354.93	7359.47	4368.93	9.78	8.52825	3648.83	4807.04
Train set	83.68	62.1247	139.86	140.016	51.26	55.105	141.03	140.393		11.78	28.7086	19.42	19.2977	185.99	149.962	61.54	62.1881
Train set	51.86	57.3581	112.69	100.008	99.27	97.4857	86.48	86.1811		160.75	118.482	16.42	23.4174	9.93	10.4483	19.06	19.2035
Train set	139.35	121.622	162.04	150.022	48.13	46.7873	23.611	23.6272		33.49	50.2191	17.47	21.9546	323.51	351.128	8057.33	8040.78
Train set	25.405	28.9392	120.29	126.048	27.208	28.3213	27.442	28.3028		6468.1	4376	46.13	39.9764	5265.56	4668.67	5901.81	5379.52
Train set	88.74	95.1527	48.3	50.7688	29.44	30.0769	83.47	84.1947		44.8	36.4084	48.99	42.2119	4779.9	4482.62	72.86	70.7721
Train set	84.25	83.9656	122.46	133.342	63.24	70.3826	29.658	29.6498		17.36	17.4855	23.87	18.4341	36.85	26.6528	4268.72	4272.28
Train set	29.406	38.412	23.22	27.208	29.185	30.112	28.351	28.4192		4170.87	1871.26	10165.5	6318.67	5332.92	4855.41	5817.54	5775.73
Train set	207.04	161.854	76.3	83.0092	24.944	24.9757	29.87	29.9318		9.38	19.5812	55.52	42.9801	6833.39	6807.42	4377.45	4350.39
Train set	91.24	108.032	71.64	102.099	71.09	79.1508	71.54	69.871		72.35	43.4456	204.85	70.7684	31.53	22.7745	72.53	77.614
Train set	32.8207	36.2825	86.52	102.209	48.57	51.3721	55.11	55.7154		2249.84	1665.34	36.64	22.1531	142.47	120.622	217.16	209.472
Train set	91.99	111.155	65.47	55.3563	41.838	42.063	42.445	43.7444		90.54	51.1654	33.99	56.0633	5068.62	4987.71	5547.72	5067.9
Train set	38.725	33.8688	39.617	37.1909	25.855	26.4731	39.617	39.6149		5707.03	8530.74	5287.51	6391.25	7516.87	7002.54	5287.51	5288.34
Train set	69.12	74.6372	38.725	37.2977	80.58	90.6126	28.776	28.6289		133.8	105.954	5707.03	6387.62	55.97	39.2323	5229.75	5310.76
Train set	30.93	36.3363	28.589	30.9835	45.136	41.8652	65.05	63.4905		4121.85	2542.21	5446.52	4278.8	2941.07	3685.65	78.38	84.0484
Train set	115.03	116.232	43.171	37.2538	39.371	40.2051	39.154	39.3613		44.3	42.8085	4283.92	6666.63	5474.14	5140.47	5300.63	5217.3
Train set	27.208	37.348	245.1	219.433	24.376	26.0466	48.62	48.4202		5265.56	2035.79	31.65	43.9749	5491.72	4501.36	53.34	53.8538
Train set	51.95	40.4561	41.8	39.0746	41.61	42.3606	27.039	27.0469		13.43	28.3519	3702.93	4533.05	453.02	430.282	5364.91	5360.19
Train set	43.3	38.1407	44.091	37.2538	111.64	120.855	145.46	145.491		46.4	67.6704	4021.31	6666.63	105.8	82.9866	16.96	16.8974
Train set	92.33	105.747	25.304	30.2832	42.573	42.7551	157.91	158.615		25.71	17.0581	7855.03	4582.59	4466.99	4410.16	45.91	45.3292
Train set	29.167	32.1143	65.05	73.7867	111.52	115.415	24.376	25.1629		5129.09	3842.54	78.38	53.5451	141.53	127.045	5491.72	4992.45
Train set	70.28	60.8402	112.69	87.7527	39.461	41.8652	42.458	42.035		32.3	49.6404	14.47	30.5594	4401.19	3685.65	4849.8	4997.67
Train set	28.38	41.7665	28.326	31.8919	145.31	163.184	39.253	39.3613		5799.72	1819.54	5133	3596.55	22.51	15.8473	5260.62	5217.3
Train set	49.66	55.5331	43.57	58.543	176.76	180.21	201.75	201.772		418.62	298.401	381.39	157.312	10.17	9.57163	10.73	10.6927
Train set	93.42	102.323	45.754	35.6265	131.89	141.238	154.27	153.253		27.44	20.8174	3044.95	6449.79	37.63	30.5519	36.86	37.4831
Train set	67.17	84.2238	72.64	82.9453	28.776	28.38	41.069	41.0431		175.76	89.1008	147.08	98.5085	5229.75	5451.73	9569.12	9587.22
Train set	133.42	139.56	39.157	37.6143	112.1	118.484	90.65	92.5977		24.73	21.5424	5652.7	6377.11	12.6	10.6414	77.23	72.2475
Train set	41.932	37.4249	27.314	32.6154	91.24	94.0347	128.9	128.574		5609.99	7890.74	5985.17	3515.3	72.35	65.8776	7.05	7.08421
Train set	71.76	52.4839	56.88	66.3429	72.64	68.8455	56.62	56.5694		11.21	28.5678	156.78	98.5268	147.08	172.275	163.53	163.437
Train set	38.778	35.8905	74.14	95.4916	69.23	78.2818	25.37	25.9276		6774.92	8545.17	230.51	108.066	43.49	29.9865	8118.63	7605.99
Train set	86	84.4173	63.6	66.3388	149.7	155.515	200.65	201.465		20.88	22.0043	115.93	101.856	31.75	28.2367	13.4	13.1992
Train set	25.8	27.2113	58.86	80.0564	45.795	41.6207	40.162	39.5515		4631.66	3947.74	260.4	103.199	5466.2	7281.33	5116.09	5356.66
Train set	28.368	41.9179	58.38	67.5302	38.778	38.941	30.93	30.1622		6039.37	1871.89	164.76	106.109	6774.92	6690.21	4121.85	4444.72
Train set	38.618	25.3282	40.22	46.7151	162.04	172.334	65.6	66.5468		5524.41	19581.5	8557.91	5461.63	17.47	14.4835	42.35	40.4457
Train set	24.848	25.2276	39.155	37.7624	95.88	95.9679	35.9	35.9917		5184.67	4954.11	5035.21	5613.06	9.64	9.58525	377.1	372.978
Train set	67.39	74.3595	96.42	104.292	54.59	58.7598	59.08	59.1864		66.44	49.3115	28.01	22.066	78.75	62.9734	170.91	169.458
Train set	30.451	30.5855	88.47	122.16	27.071	28.052	102.06	101.925		3568.23	3521.38	121.48	45.917	5880.5	5284.87	38.36	38.5186
Train set	160.71	144.799	76.69	87.6077	91.51	91.717	78.71	78.7257		32.08	43.7267	38.36	25.651	13.38	13.2476	152.12	151.595
Train set	86.56	108.116	26.364	29.7753	55.51	78.9911	31.587	31.4491		29.03	14.8993	6655.77	4620.24	47.06	16.3238	3869.97	3921.11
Train set	49.11	54.6433	180.12	157.564	40.273	38.7472	111.31	111.692		372.89	270.835	28.5	42.4493	4465.04	5013.57	23.89	23.649
Train set	115.15	108.965	29.035	29.334	38.891	41.6207	28.321	27.799		18.84	22.1686	4332.8	4201.66	8924.67	7281.33	5369.16	5677.36
Train set	38.29	34.135	38.032	39.5993	24.519	26.097	65.94	66.3329		6045.44	8532.68	7133.27	6319.36	8274.16	6862.13	62.54	61.2571
Train set	26.364	28.1014	23.22	26.5942	170.24	161.027	25.832	25.7698		6655.77	5496	10165.5	6766.33	7.62	8.97556	7536.96	7591.64
Train set	74.14	86.6669	41.929	38.1871	43.56	42.7551	43.97	43.9923		230.51	144.553	5035.69	6665.81	4170.17	4410.16	54.85	54.8798
Train set	52.79	57.8357	67.17	90.1049	58.64	56.9057	39.155	39.3145		107.19	81.5776	175.76	72.7681	273.68	299.75	5035.21	4974.18
Train set	95.96	114.338	58.6	59.7067	47.04	44.1956	105.08	102.878		73.85	43.5175	115.77	109.146	130.22	156.577	59.5	63.217
Train set	41.33	50.4094	30.96	34.1931	25.832	26.4308	45.504	45.0447		215.2	118.209	5182.03	3846.7	7536.96	7036.25	3376.81	3481.17
Train set	25.618	34.7383	95.31	110.52	68.7	94.2437	40.228	39.7759		6938.91	2782.92	30.38	19.4248	35.48	13.731	5172.41	5350.78
Train set	40.335	29.4773	41.127	38.3798	153.96	155.499	29.528	29.4577		7676.83	19668.2	5412.3	6659.72	12.42	12.0141	4119.38	4148.94
Train set	44.4	36.6528	39.012	40.1569	38.823	38.941	107.17	109.899		3029.18	5384.6	6877.02	6305.45	6751.39	6690.21	14.41	13.3271
Train set	28.268	38.62	71.31	83.043	58.8	68.0139	111.52	111.194		5164.66	2025.31	311.04	196.323	49.4	31.8228	141.53	142.067
Train set	27.045	35.4319	76.55	106.02	154.22	158.682	204.9	203.668		6165.54	2741.88	131.28	49.17	19.22	17.5862	23.11	23.4654
Train set	41.15	48.4689	74.81	73.8451	245.1	249.298	78.46	78.2008		316.77	194.042	100	103.643	31.65	29.9885	30.87	31.0903
Train set	71.64	96.0948	27.195	30.4039	85.79	93.4109	99.67	98.6685		204.85	84.8785	5009.46	3584.84	33.74	26.0596	131.81	135.435
Train set	93.97	109.989	76.61	105.041	94.2	99.2952	46.246	43.2328		68.46	42.5674	120.56	46.6381	32.43	27.6059	3592.17	4396.83
Train set	43.359	33.958	24.51	28.0032	32.298	32.2589	60.35	60.764		4098.33	8531.39	5402.14	3622.2	6295.6	6318.55	162.83	159.778
Train set	63.38	59.7029	25.37	30.7894	21.875	22.3853	40.98	41.1139		45.76	54.5837	8118.63	4541.92	10131.9	9454.69	4854.33	4807.04
Train set	42.413	35.0159	23.22	25.41	39.866	40.2051	122.46	121.903		4865.25	8645.8	5929.88	4525.02	5272.75	5140.47	23.87	24.1256
Train set	38.366	34.9933	95.45	73.8135	134.33	149.137	117.85	117.481		6479.09	8538.86	24.07	51.8878	31.25	22.7674	59.96	60.2291
Train set	147.3	117.292	86.83	81.062	50.66	50.6786	69.12	69.0595		11.22	22.1492	30.75	37.7611	288.93	289.183	133.8	133.757
Train set	225.65	231.782	28.711	32.6154	29.186	28.8934	27.69	27.5714		19.78	18.1949	5153.32	3515.3	4265.9	4396.82	5744.65	5819.12
Train set	38.984	25.2583	66.19	49.7401	76.55	89.8812	27.059	27.1478		5325.52	19579.9	28.57	67.1222	131.28	80.6962	6691.28	6625.87
Train set	27.059	35.5202	40.444	37.4038	44	48.1881	83.91	83.655		6691.28	2958.13	5049.9	6384.05	149.6	113.567	12.56	12.6346
Train set	78.04	99.6946	80.49	79.5842	51.91	47.4574	98.15	98.1416		85.14	40.7143	42.37	43.6993	183.22	239.064	31.95	31.8584
Train set	61.12	44.9408	99.67	116.308	71.76	66.0872	30.54	30.4653		11.34	28.4389	131.81	82.6872	9.17	11.7072	4654.12	4688.44
Train set	39.617	33.7791	44.577	41.9092	56.62	52.0653	39.189	39.7759		5287.51	8530.08	5208.24	6267.5	163.53	209.628	5594.81	5350.78
Train set	102.36	89.0128	40.501	37.4038	16.7167	16.4688	25.8	25.6214		33.11	50.194	5028.61	6384.05	8513.61	8903.9	7101.88	7251.42
Train set	169.98	142.734	40.889	48.1841	40.568	40.2051	22.91	22.8125		31.63	53.2606	8920.37	5451.2	5003.73	5140.47	4409.9	4466.72
Train set	46.246	34.6551	145.46	139.263	38.399	40.2051	41.357	41.437		3592.17	8536.45	16.96	19.2674	5900.45	5140.47	5285.02	5254.48
Train set	39.866	33.958	28.051	26.8646	28.38	30.04	73.01	72.677		5272.75	8531.39	3603.72	4102.58	5799.72	4890.41	29.47	29.7937
Train set	42.353	39.2353	42.573	37.2538	27.019	27.5446	68.13	68.8943		6281.95	7901.61	4466.99	6666.63	5376.83	5074.85	11.52	11.1007
Train set	71.93	74.331	70.76	81.1185	86.25	90.2964	47.868	47.8489		58.27	52.6461	227.21	150.729	219.73	190.888	6768.56	6776.68
Train set	67.44	95.1793	48.38	56.9387	154.27	170.73	52.49	53.4449		143.62	50.9345	142.18	87.1694	36.86	27.11	210.46	199.264
Train set	85.5729	102.199	162.59	140.003	27.423	27.3088	43.553	43.6776		60.6509	35.5886	6.83	10.6693	6171.22	6248.93	7060.62	7000.37
Train set	106.09	85.9768	116.99	103.326	242.86	249.65	112.69	113.068		11.81	22.1129	14.94	21.6193	18.22	16.7225	16.42	16.2039
Train set	45.795	39.4225	138.15	135.659	24.51	25.8624	91.24	92.2342		5466.2	8568.57	43.22	45.5076	7202.85	6130.96	72.35	69.8115
Train set	138.96	127.463	26.497	32.6602	145.46	133.605	23.22	23.3112		37.91	48.9849	6841.09	3653.09	16.96	21.8203	10165.5	10046.6
Train set	97.06	98.7869	119.75	75.0055	160.71	165.144	26.542	26.6623		49.33	46.6489	6.31	25.6193	32.08	29.475	5671.96	5595.52
Train set	80.09	89.5947	86	80.0053	38.618	39.0316	100.68	95.6691		59.66	42.485	20.88	25.8491	5524.41	5350.67	27.13	31.5237
Train set	39.691	34.135	42.227	40.892	39.157	40.0746	49.87	49.2324		5427.6	8532.68	5986.22	6591.86	5652.7	5273.24	52.89	54.794
Train set	89.62	115.059	46.585	44.7895	88.25	89.3642	27.045	27.0702		155.82	73.2727	5769.77	6491.84	65.08	62.5014	6165.54	6148.35
Train set	80.97	64.7297	28.38	31.8555	34.01	36.295	80.97	80.8987		9.46	18.4583	5799.72	4101.01	221.77	181.853	9.46	9.45535
Train set	39.155	24.9029	41.547	38.09	24.499	25.3772	68.35	68.8144		5035.21	19571.8	5138.9	6668.93	7212.56	6489.39	50.17	49.0082
Train set	165.01	128.813	26.542	24.3917	96.42	117.618	39.371	41.1139		9.78	20.4943	5671.96	7308.16	28.01	15.3834	5474.14	4807.04
Train set	76.3	83.7808	59.17	73.8212	46.88	50.1456	29.554	29.6446		55.52	41.8035	208.33	106.94	175.08	142.6	4724.8	4681.62
Train set	52.49	51.616	39.696	37.9967	27.039	27.1418	30.0658	28.7194		123.91	129.952	4916.91	5606.54	6169.65	6099.79	6828.95	7835.13
Train set	40.238	33.7791	28.783	32.3552	87.38	95.3161	24.51	24.4814		5046.46	8530.08	5114.75	3600.79	114.11	87.6365	5402.14	5421.1
Train set	183.44	206.658	77.11	95.4584	56.88	60.6939	125.6	125.614		30.83	21.4965	136.58	72.1194	156.78	128.678	12.69	12.647
Train set	128.79	107.731	75.45	96.9251	99	119.004	44.091	43.4521		13.64	23.2259	205.15	96.4629	53.45	30.6817	4021.31	4201.32
Train set	78.71	84.7829	109.35	62.2433	43.031	42.694	49.05	48.3731		152.12	121.37	5.09	27.5253	4359.15	4463.2	200.47	209.14
Train set	94.53	97.5585	92.33	100.006	30.93	30.0769	41.8	42.015		58.07	52.6732	25.71	20.1675	4121.85	4482.62	3702.93	3646.38
Train set	39.026	26.6504	29.774	29.8963	102.06	118.591	149.7	149.785		6245.11	19610.5	4118.57	4068.24	38.36	24.4543	31.75	31.6031
Train set	27.155	31.0156	50.51	51.6837	40	38.9008	46.59	46.9773		6090.92	4087.82	121.81	113.364	6214.21	6756.01	327.61	318.701
Train set	90.96	115.593	115.48	126.015	28.45	30.7098	44.85	44.8872		175.12	85.3368	26.07	20.004	425.03	338.792	161.4	160.543
Train set	28.589	40.4539	145.31	154.736	63.24	71.5192	27.314	28.0765		5446.52	1922.36	22.51	18.5871	25.34	17.4622	5985.17	5510.68
Train set	48.38	57.7421	27.442	32.2283	42.413	42.1776	38.928	39.2761		142.18	83.5811	5901.81	3643.5	4865.25	4947.18	6607.02	6432.91
Train set	189.99	200.573	28.38	31.5103	24.559	26.0375	54.2091	54.0698		25.69	21.7713	5799.72	4237.29	8591.79	7209.71	2330.16	2348.22
Train set	80.52	94.0375	102.09	86.9076	63.59	72.3632	58.16	59.3131		67.97	42.545	14.4	23.2744	102.49	69.5686	59.1	55.5582
Train set	135.06	146.331	27.919	29.8737	89.84	87.5386	40.47	39.7759		22.42	17.5748	5117.1	4176.94	12.37	13.3265	5080.17	5350.78
Train set	39.784	39.4225	133.28	82.9929	51.86	59.538	39.584	39.5251		8337.08	8568.57	5.95	24.5848	160.75	105.939	6839.67	6870.29
Train set	122.46	136.496	40.446	36.5369	25.959	26.6263	58.54	58.4626		23.87	17.1855	4728.57	6414.47	7578.45	7022.82	10.87	10.8785
Train set	23.22	28.6311	60.18	64.5902	25.867	27.175	165.01	165.129		10165.5	5422.52	68.08	54.8993	5821.3	5020.52	9.78	9.72844
Train set	55.47	74.2672	25.8	32.0027	150.45	149.582	30.28	30.2419		89.14	37.1302	5866.77	3073.96	30.08	30.5112	5157.04	5176.55
Train set	44.747	33.2786	80.97	58.4005	75.45	75.1889	33.448	33.4073		3551.11	8632.99	9.46	25.1335	205.15	206.637	3826.11	3840.1
Train set	119.75	78.8434	42.165	39.195	45.053	44.8884	74.94	75.0814		6.31	22.0572	5305.29	6605.01	2899.37	2931.37	56.41	55.9228
Train set	89.4	122.044	109.81	79.0547	207.04	210.42	43.211	43.4521		78.49	30.6991	18.77	50.1562	9.38	8.91147	4272.03	4201.32
Train set	89.23	95.1721	22.91	21.473	37.51	44.1839	93.83	94.352		21.36	17.5495	4409.9	5355.8	313.88	192.112	70.38	69.011
Train set	30.935	40.5224	167.69	165.842	73.54	79.7986	183.44	184.363		3582.48	1593.85	40.99	42.2553	86.81	67.7311	30.83	30.276
Train set	31.64	33.8998	88.13	66.3104	113.67	100.238	29.185	29.1472		475.45	385.506	10.54	24.668	8.19	11.9024	5332.92	5353.68
Train set	56.18	66.8973	24.51	27.2631	127.33	121.805	84.67	84.4585		88.47	52.2547	6842.71	4971.99	13.76	15.6714	9.14	9.18343
Train set	46.456	30.2635	41.309	38.2837	39.629	40.2051	83.68	83.892		2380.08	8609.13	5303.46	6662.74	5367.91	5140.47	11.78	11.6585
Train set	31.002	33.3867	45.071	37.4038	39.878	40.1005	126.19	125.714		4271.17	3419.75	3648.83	6384.05	7274.84	7154.44	35.74	36.0478
Train set	38.399	33.958	34.9	36.0546	25.626	26.2096	45.754	41.6021		5900.45	8531.39	2869.17	2602.27	4726.65	4417.9	3044.95	4050.62
Train set	29.464	38.5886	152.04	150.067	43.213	42.8146	41.473	41.437		4146.29	1845.68	42.31	43.8695	4238.58	4358.02	5277.96	5291.74
Train set	35.55	49.2534	71.33	72.0138	128.34	124.574	27.469	27.472		2360.56	887.618	46.82	45.3696	6.22	6.78211	5116.89	5115.2
Train set	28.105	38.6611	211.71	150.014	29.4	33.0937	28.051	27.9911		5971.64	2294.16	8.19	22.9384	256.82	180.483	3603.72	3626.9
Train set	99.27	74.9599	45.795	43.83	43.97	55.2716	78.01	78.2565		9.93	22.9816	5466.2	6234.84	54.85	27.6717	72.48	71.5938
Train set	55.51	61.2475	80.09	86.9245	28.711	28.4176	79.62	79.9575		47.06	35.018	59.66	46.5217	5153.32	5314.61	55.85	54.9848
Train set	27.146	35.4402	97.5	126.131	56.72	61.3554	49.61	48.6528		7952.58	3573.86	173.27	79.7957	124.15	97.7882	135.75	143.447
Train set	28.206	26.8019	82.45	105.976	43.739	43.3473	89.4	89.2135		5435.1	6334.81	35.02	16.4104	6970.93	7161.59	78.49	78.5922
Train set	41.357	36.1965	42.353	41.7167	25.837	26.9119	44	43.7712		5285.02	7883.06	6281.95	6573.79	6917.68	6121.42	149.6	151.533
Train set	56.72	57.7142	43.74	54.074	67.39	58.4834	39.189	38.8626		124.15	117.489	292.62	155.144	66.44	101.358	6519.94	6685.59
Train set	27.42	31.4993	40.587	37.6143	26.197	26.3743	25.8	25.9419		5916.02	3902.4	5076.02	6377.11	7078.82	6937.01	5866.77	5771.02
Train set	58.48	72.0477	25.395	30.1861	126.47	134.977	107.3	106.166		268.33	143.777	7770.89	4626.93	36.86	30.231	30.81	31.7101
Train set	167.69	157.546	72.41	80.0144	75.76	77.508	58.48	58.6281		40.99	49.2883	63.34	46.8008	31.76	29.5662	268.33	266.828
Train set	27.09	35.6151	62.54	72.3262	50.51	47.4966	27.9787	27.9761		6134.87	2699.79	169.24	109.497	121.81	146.065	7868.74	7870.94
Train set	100.85	98.741	181.57	114.292	29.406	28.7685	24.51	25.0252		16.02	17.0241	5.54	22.1307	4170.87	4454.32	8283.28	7782.12
Train set	88.25	96.4671	44.13	63.3349	26.924	28.0715	26.877	27.2805		65.08	49.687	495.63	167.628	6113.19	5393.76	6008.76	5746.07
Train set	168.2	135.2	89.05	61.9921	99.67	99.1883	63.24	63.6958		10.69	20.5232	8.23	24.3311	131.81	133.317	25.34	24.7192
Train set	56.62	61.8253	40.184	37.6143	43.211	42.7551	28.206	28.1653		163.53	125.198	5230.28	6377.11	4272.03	4410.16	5435.1	5458.72
Train set	57.22	53.7377	38.885	36.5369	100.85	100.878	106.04	106.272		99.53	119.765	5321.21	6414.47	16.02	15.9648	23.52	23.248
Train set	149.7	127.927	74.98	81.0781	36.24	45.8459	29.427	29.4383		31.75	50.7274	95.51	75.4771	195.98	96.9775	4057.9	4053.25
Train set	27.992	26.2272	134.29	135.62	39.43	40.2719	76.35	76.4407		3626.55	4409.02	23.53	22.7734	5406.35	5074.33	116.25	110.5
Train set	118.41	133.529	164.72	149.206	39.388	38.9817	86.52	87.5586		62.88	43.7147	14.9	19.9828	6421.62	6624.5	36.64	35.2378
Train set	73.1	68.9602	30.866	33.0172	40.015	40.1005	70.76	70.7584		41.95	49.822	4508.2	3683.19	7200.38	7154.44	227.21	227.103
Train set	201.75	212.749	38.454	40.5199	80.28	99.831	39.223	39.2209		10.73	9.12155	7367.28	6296.88	67.07	34.7697	5316.64	5317.51
Train set	39.628	33.7791	47.25	55.3742	98.57	113.635	76.69	76.6784		5283.11	8530.08	180.84	112.018	68.81	44.9132	198.39	197.875
Train set	70.85	79.1601	29.4	37.9633	36.1	42.0014	29.167	29.0469		58.39	41.7345	256.82	119.558	220.13	139.35	5129.09	5192.97
Train set	142.86	134.841	38.984	38.3427	42.458	42.063	65.47	64.4506		14.81	17.5549	5325.52	5597.22	4849.8	4987.71	33.99	35.5222
Train set	29.774	39.0853	131.89	129.144	29.386	30.2949	85.63	85.7193		4118.57	1820.61	37.63	39.9645	5328.72	4863.36	79.16	78.6866
Train set	45.071	33.958	157.22	138.336	214.34	220.681	53.02	53.3958		3648.83	8531.39	15.54	22.7516	46.15	42.1623	50.95	49.7319
Train set	23.22	27.5567	178.35	174.126	71.64	80.8097	164.72	163.501		5929.88	3547.75	38.16	40.8872	204.85	142.728	14.9	15.1862
Train set	21.93	22.0281	58.71	51.6599	66.81	65.9657	63.64	63.8708		5530.71	5457.13	18.76	27.4577	10.69	11.0677	413.23	408.61
Train set	70.76	73.6661	38.628	39.7869	29.659	30.8321	26.364	26.4602		227.21	201.258	6900.16	6314.57	5081.3	4523.09	6655.77	6583.46
Train set	23.22	22.0281	192.9	195.009	149.11	139.025	75.91	75.766		4659.19	5457.13	18.32	17.6799	7.82	9.62178	31.55	31.75
Train set	31.6935	31.1457	27.73	31.8919	70.85	77.3804	114.96	116.693		2498.53	2632.71	5471.14	3596.55	58.39	44.6808	57.84	55.1325
Train set	34.9	37.7759	28.105	29.9792	197.22	206.803	57.84	57.5981		2869.17	2262.49	5971.64	4920.2	15.01	12.9766	306.76	309.672
Train set	93.99	84.7756	28.351	31.3984	57.03	62.5952	73.54	73.8564		14.3	19.4242	5817.54	4282.73	97.97	73.8582	86.81	85.43
Train set	28.351	41.0028	95.96	116.23	211.71	204.664	27.09	26.8319		5817.54	1923.11	73.85	41.4269	8.19	9.03304	7201.8	7411.65
Train set	43.74	49.4846	25.837	31.8555	42.0904	39.9095	53.05	53.1439		292.62	202.438	6917.68	3690.91	2488.99	2919.75	48.78	48.3692
Train set	38.837	37.7762	25.8	30.2974	29.44	32.851	41.276	41.2563		7875.65	8557.93	6175.54	3813.46	295.26	211.81	6032.56	6041.18
Train set	58.64	65.5894	133.42	140.017	65.01	76.9163	26.923	27.1302		273.68	195.761	24.73	21.3322	50.27	30.2538	6113.87	5974.86
Train set	78.01	88.4633	64.5	74.6431	69.43	71.018	41.932	41.4905		72.48	49.5617	60.79	39.2285	28.94	26.9546	5609.99	5791
Train set	40.715	31.6698	38.64	43.83	58.6	56.5034	77.11	76.2433		4006.93	8514.06	9099.72	6234.84	115.77	128.782	136.58	141.544
Train set	43.356	33.9952	45.843	43.3408	40.501	40.2051	32.798	32.7706		4164.25	8638.35	5504.09	6513.51	5028.61	5140.47	3006.02	3013.56
Train set	43.56	46.0206	43.175	38.1871	38.194	40.2051	66.69	66.8324		64.06	54.1712	4612.17	6665.81	5995.97	5140.47	30.63	30.341
Train set	45.843	39.3915	29.464	29.5465	32.124	30.321	76.69	76.3891		5504.09	8675.52	4146.29	4111.63	3199.23	3804.57	38.36	38.6933
Train set	103.45	115.816	23.22	26.031	40.482	40.2051	112.1	112.262		59.4	42.1999	10165.5	7215.1	5035.69	5140.47	12.6	12.5107
Train set	25.837	35.1757	35.55	35.7445	20.807	21.8944	28.698	28.6683		6917.68	2741.3	2360.56	2322.25	11773.5	10105	5272.51	5288.91
Train set	78.84	98.067	126.5	118.414	62.81	72.1223	50.66	50.5234		97.08	50.2915	16.66	20.2424	139.62	91.9502	288.93	291.856
Train set	114.96	121.441	70.88	88.5502	41.932	41.4682	53.45	53.1511		57.84	48.9158	37.01	18.9831	5609.99	5800.34	28.55	28.9531
Train set	24.235	30.4796	30.28	32.9044	112.69	110.283	33.6912	33.712		7078.3	3558.19	5157.04	4018.88	14.47	15.3959	2079.92	2076.06
Train set	24.51	30.9581	39.584	40.699	118.41	121.522	47.45	47.5747		7202.85	3574.45	6839.67	6292.8	62.88	57.9955	50.31	49.7882
Train set	40.587	34.135	26.923	32.3552	61.12	59.8285	59.17	58.2898		5076.02	8532.68	6249.74	3600.79	11.34	12.0535	208.33	217.224
Test set	98.57	122.611	67.57	72.3087	94.42	100.679	86	88.7801		68.81	35.7536	89.44	73.0506	59.65	49.0547	20.88	18.9171
Test set	38.519	35.9699	38.858	37.4038	98.15	108.853	44.248	39.032		6958.9	8545.71	5693.82	6384.05	31.95	23.3488	4590.76	6688.11
Test set	32.798	45.6629	18.5377	20.6323	95.69	95.3857	29.774	29.5783		3006.02	1113.89	8324.09	6037.56	15.8	15.9028	4118.57	4200.86
Test set	27.5273	24.5929	29.356	32.2636	38.725	40.2719	242.42	228.717		7626.67	10695.4	5449.88	4105.23	5707.03	5074.33	11.83	14.0459
Test set	95.88	77.0071	52.7989	43.9883	88.74	89.3611	40.482	41.1139		9.64	18.552	1801.36	3115.03	44.8	43.9561	5035.69	4807.04
Test set	25.855	33.2868	127.34	80.0029	57.22	53.5122	27.071	26.9476		7516.87	3522.53	6.02	24.1969	99.53	121.286	5880.5	5961.63
Test set	113.67	82.9783	83.47	91.2768	46.05	42.0863	89.84	69.1068		8.19	20.9814	72.86	55.5437	4887.18	6402.11	12.37	27.0864
Test set	204.9	159.286	35.337	33.89	41.8	41.7875	25.304	25.7505		23.11	49.0528	3244.73	3678.35	3702.93	3706.26	7855.03	7453.5
Test set	41.929	36.1115	31.64	36.5564	76.02	92.1836	28.326	27.2805		5035.69	7882.52	475.45	307.422	89.37	49.8664	5133	5746.07
Test set	62	87.5358	40.887	38.232	24.702	25.5249	26.197	25.7698		165.88	58.9521	5197.85	6357.68	5277.15	4783.05	7078.82	7436.71
Test set	41.897	34.3198	28.448	31.4165	80.52	101.05	50.89	54.1783		4326.2	7870.84	5643.07	4189.83	67.97	34.2876	461.85	382.561
Test set	30.524	33.0386	39.639	37.2977	27.013	26.9684	214.34	196.386		5034.35	3970.13	5321.28	6387.62	6052.97	6083.04	46.15	59.8256
Test set	107.3	121.48	105.48	67.5017	69.43	71.3437	126.5	144.59		30.81	21.1662	6.98	26.5609	53.46	49.3583	16.66	11.1188
Test set	56.63	54.3298	54.59	60.8483	55.47	86.1286	40.015	40.9797		44.94	50.9879	78.75	56.7088	89.14	23.8054	7200.38	6703.72
Test set	126.5	123.288	28.435	27.9724	196.24	206.463	128.49	137.285		16.66	17.9355	3459.68	3634.2	29.85	25.5494	17	13.8989
Test set	56.72	57.5505	25.809	32.1457	39.223	39.0574	39.358	39.7759		125.75	120.005	6014.86	3112.93	5316.64	5384.55	5523.05	5350.78
Test set	78.46	66.5672	197.22	186.689	58.4	68.7006	38.939	38.8626		30.87	50.4055	15.01	17.6393	133.69	81.8821	6646.33	6685.59
Test set	31.587	32.5767	36.95	48.693	96.47	106.403	40.715	40.4785		3869.97	3527.86	260.07	113.27	27.68	20.5703	4006.93	4077.56
Test set	38.891	39.4225	77.22	108.041	28.321	28.1159	36.046	32.8634		8924.67	8568.57	127.18	46.2889	5369.16	5487.54	7359.47	9711.4
Test set	53.0023	45.3701	24.51	27.8797	164.53	144.648	242.86	230.773		2136.84	3406.8	8283.28	5628.21	31.02	45.5066	18.22	21.1709
Test set	38.865	33.7791	152.63	103.746	39.453	40.2719	42.196	42.2504		5600.41	8530.08	8.19	26.0061	5396.9	5074.33	4658.38	4640.4
Test set	80.28	90.5907	93.42	99.4705	97.06	116.155	72.8	72.5502		67.07	46.5313	27.44	22.6603	49.33	28.6966	36.13	36.3978
Test set	150.45	132.785	25.846	31.7509	95.78	102.965	71.31	67.9001		30.08	43.6165	5835.5	3147.69	44.91	36.033	311.04	359.144
Test set	109.81	80.176	42.0904	51.3306	27.5273	27.5381	38.778	38.8901		18.77	48.0811	2488.99	1372.29	7626.67	7617.69	6774.92	6716.51
Test set	39.597	34.135	56.18	64.9036	28.11	28.7395	182.39	141.4		5466.35	8532.68	88.47	57.2196	476.59	445.921	7.68	16.4347
Test set	24.51	29.3017	51.86	58.1421	30.524	29.0556	43.739	43.6776		8283.28	4847.89	160.75	113.753	5034.35	5836.85	6970.93	7000.37
Test set	84.56	92.0549	63.24	60.8358	15.6527	15.0651	96.42	104.412		28.55	22.0599	25.34	28.3719	8987.73	10081	28.01	21.99
Test set	29.643	29.3989	43.211	37.2538	38.628	38.9008	115.15	106.358		3868.04	3965.2	4272.03	6666.63	6900.16	6756.01	18.84	23.8385
Test set	181.57	117.561	38.618	38.4567	39.597	40.0746	88.74	91.6066		5.54	20.3356	5524.41	5594.24	5466.35	5273.24	44.8	40.8022
Test set	41.8	36.8932	43.56	43.8063	60.57	63.3421	125.51	130.586		3702.93	5385.63	64.06	62.808	105.99	92.3739	15.88	14.0563
Test set	153.96	129.005	102	87.7639	27.849	26.357	93.63	132.052		12.42	21.0403	39.04	61.0953	4910.27	5792.21	42.6	15.1371
Test set	50.51	50.7739	44.22	36.5369	167.04	190.232	67.44	78.3461		121.81	119.567	3618.26	6414.47	81.66	55.1193	143.62	91.3245
Test set	53.3902	49.8902	201.75	204.751	25.8	26.3943	45.136	40.4785		2787.47	3416.24	10.73	10.2327	6175.54	5767.71	2941.07	4077.56
Test set	134.33	161.276	38.835	42.2421	39.784	41.6207	142.86	158.686		31.25	18.0036	8057.95	6261.21	8337.08	7281.33	14.81	10.7709
Test set	42.991	40.624	27.5273	26.7515	182.39	156.324	85.5729	79.923		6673.78	7909.62	7626.67	8309.66	7.68	12.1628	60.6509	74.4108
Test set	45.754	32.4692	42.69	37.2538	73.75	82.301	30.751	30.1622		3044.95	8520.25	4430.36	6666.63	140.85	101.331	4194.25	4444.72
Test set	60.04	68.4447	36.1	41.5183	134.75	138.674	165.28	151.695		157.05	105.687	220.13	144.27	20.05	18.3103	27.83	35.9054
Test set	38.849	24.611	30.0658	28.2321	112.75	104.413	25.867	27.2162		4974.25	19565.1	6828.95	8247.86	48.78	61.2408	5821.3	4997.77
Test set	58.22	64.9576	29.643	29.3169	31.587	28.5756	89.04	85.7566		116.54	83.8684	3868.04	3998.57	3869.97	5226.95	6.6	7.36726
Test set	27.039	36.4962	50.66	67.0643	23.821	25.4251	150.92	126.646		5364.91	2181.68	288.93	124.788	9415.33	7743.32	10.44	17.629
Test set	85.63	75.5873	35.29	37.9525	59.16	72.1776	102.36	97.1785		79.16	114.76	74.24	59.8302	37.89	20.8025	33.11	38.5743
Test set	127.66	103.481	33.65	43.7571	88.47	108.802	42.573	43.4521		11.79	22.0685	367	167.309	121.48	64.9915	4466.99	4201.32
Test set	24.499	29.8598	162.45	120.55	42.066	42.063	49.66	52.4039		7212.56	3983.58	8.48	20.6888	4986.65	4987.71	418.62	355.113
Test set	26.885	35.0963	51.95	36.5003	128.9	117.029	180.12	161.842		6003.4	2698.63	13.43	38.605	7.05	9.39456	28.5	39.1712
Test set	90.65	102.728	67.39	73.0214	27.919	29.1752	40.231	39.6149		77.23	52.9121	66.44	52.0722	5117.1	4484.16	5049.1	5288.34
Test set	86.25	104.793	126.19	131.202	30.751	30.0769	60.4	57.2202		219.73	122.122	35.74	31.7112	4194.25	4482.62	126.52	148.379
Test set	21.875	24.6737	38.86	41.5576	83.68	82.9156	32.124	30.3417		10131.9	7060.45	353.06	287.724	11.78	12.0752	3199.23	3796.76
Test set	42.69	34.1697	52.41	60.0327	73.1	90.5742	25.395	25.2409		4430.36	8639.64	154.16	102.29	41.95	21.9889	7770.89	7914.05
Test set	157.91	174.03	44.914	35.0838	115.48	124.397	28.393	28.5044		45.91	34.3198	3219.01	6753.78	26.07	20.7949	5907.59	5838.61
Test set	112.1	94.4165	30.935	30.7082	84.25	92.3586	29.44	28.9238		12.6	21.0298	3582.48	3662.46	17.36	13.1387	295.26	310.333
Test set	33.65	41.1374	41.334	37.9924	93.83	105.949	39.152	40.6626		367	201.351	5181.21	6672.1	70.38	48.7399	7333.66	6546.3
Test set	42.33	36.1115	58.31	69.2962	32.598	31.6083	35.337	32.6624		4893.93	7882.52	355.47	211.17	5357.96	5877.16	3244.73	4108.9
Test set	25.8	32.6953	28.206	27.6515	152.63	132.674	42.165	43.5875		7256.26	3565.47	5435.1	5768.68	8.19	12.4346	5305.29	4802.64
Test set	25.384	28.2785	41.929	38.1871	38.493	42.18	45.843	45.8767		6159.96	4455.43	5035.69	6665.81	9669.24	7348.84	5504.09	5491.95
Test set	76.33	92.6583	96.47	80.0125	41.929	42.063	25.792	25.7306		90.1	50.2084	27.68	48.3765	5035.69	4987.71	5563.16	5603.05
Test set	107.64	103.783	84.67	60.0024	135.06	160.301	27.09	28.2438		15.82	17.5938	9.14	25.6111	22.42	13.3686	5868.13	5177.94
Test set	28.366	30.5638	26.937	32.4107	53.0023	57.7032	39.253	39.3613		5111.32	4086.07	5426.09	3115.07	2136.84	1655.98	5260.62	5217.3
Test set	100.29	95.9453	29.146	30.2449	38.928	39.023	142.68	159.243		46.58	53.0392	4497.66	4025.02	6607.02	6558.88	19.02	13.6369
Test set	77.31	101.928	179.91	175.499	83.57	90.3067	35.29	32.8436		81.49	35.5616	9.6	10.3149	33.27	26.2867	74.24	92.3182
Test set	86.52	109.176	107.64	99.4677	84.56	90.5655	133.28	112.301		36.64	18.1768	15.82	19.9844	28.55	23.1663	5.95	9.92293
Test set	29.146	39.5828	73.54	88.4318	105.81	103.052	23.821	23.8834		4497.66	1795.58	86.81	49.7679	23.19	25.0271	9415.33	9341.76
Test set	29.554	29.2148	125.51	113.566	90.01	98.6788	30.866	31.2873		4724.8	4891.28	15.88	21.3709	83.89	63.4807	4508.2	4328.54
Test set	105.48	73.1466	25.867	30.4039	25.968	27.607	69.43	67.5455		6.98	20.874	5821.3	3584.84	6056.46	5040.51	53.46	58.1619
Test set	118.67	135.565	146.56	117.002	43.57	50.3205	42.991	42.6235		75.91	50.7684	11.84	23.2068	381.39	247.716	6673.78	6847.91
Test set	93.63	124.944	142.68	140.404	28.506	28.3421	78.99	89.3214		42.6	17.8701	19.02	19.8954	5265.3	5357.16	17.87	12.3255
Test set	27.442	31.174	24.51	25.3648	71.76	69.1685	24.51	25.1391		5901.81	4025.82	3961.57	3574.39	11.21	12.4804	7202.85	6675.54
Test set	108.25	99.3995	49.61	49.758	95.31	116.585	80.58	97.2667		14.52	18.6905	135.75	134.099	30.38	16.5479	55.97	31.7188
Test set	152.04	144.474	91.44	103.769	142.86	158.859	46.456	43.1554		42.31	49.164	76.2	51.9772	14.81	10.7357	2380.08	2969.02
Test set	88.13	70.1013	37.776	39.5993	25.405	25.382	25.809	26.335		10.54	20.8785	7279.28	6319.36	6468.1	6485.67	6014.86	5661.57
Test set	29.326	31.174	106.28	132.657	76.69	79.6712	28.783	27.1063		4835.86	4025.82	75.73	38.8205	38.36	34.1057	5114.75	6123.81
Test set	29.1966	26.704	39.388	39.5993	40.162	40.2719	39.649	39.032		8202.92	10721.1	6421.62	6319.36	5116.09	5074.33	6380.71	6688.11
Test set	17.5137	18.002	20.807	22.8539	89.62	107.296	38.858	41.1139		9871.22	9089.5	11773.5	8884.95	155.82	90.3547	5693.82	4807.04
Test set	71.36	60.0262	38.366	38.6328	42.227	41.1599	60.04	55.9285		12.41	20.7843	6479.09	6345.8	5986.22	6463.98	157.05	193.705
Test set	96.42	112.796	38.874	39.4099	68.35	73.1658	33.54	32.8634		28.01	17.4419	6589.46	6324.3	50.17	40.7739	7729.97	8217.34
Test set	25.792	34.126	78.71	90.5008	27.039	27.9938	26.497	27.3383		5563.16	2401.7	152.12	99.788	5364.91	4834.46	6841.09	6228.75
Test set	24.51	25.2276	80.58	108.013	102.12	91.2627	80.49	77.869		5402.14	4954.11	55.97	23.1625	97.39	136.054	42.37	46.6511
Test set	25.8	32.464	76.33	93.0206	22.91	21.6514	29.61	28.7325		7101.88	3564.73	90.1	49.6241	4409.9	5224.49	3983.12	4359.33
Test set	43.57	54.5256	44.747	36.2014	29.464	28.831	115.48	127.616		381.39	194.71	3551.11	6706.25	4146.29	4425.45	26.07	19.2603
Test set	38.939	35.8108	42.458	38.1871	42.33	42.063	93.8	102.388		6646.33	8544.61	4849.8	6665.81	4893.93	4987.71	25.03	19.1887
Test set	165.6	166.448	152.12	114.31	24.235	25.2434	67.39	63.5506		43.43	42.6483	18.83	44.2411	7078.3	6263.5	66.44	78.9949
Test set	38.454	36.5922	99.27	72.0029	31.6935	30.9829	40.242	39.5515		7367.28	8549.99	9.93	25.9309	2498.53	2674.41	5085.64	5356.66
Test set	35.636	54.9284	48.62	46.5003	46.59	43.1525	95.78	90.9061		4101.15	1119.91	53.34	60.8035	327.61	411.176	44.91	52.3586
Test set	40.889	31.3964	27.071	33.5576	44.248	38.9008	94.85	98.2308		8920.37	19704.4	5880.5	3087.12	4590.76	6756.01	49.39	44.3243
Test set	120.29	122.45	73.9538	77.4707	78.46	84.4786	44.46	46.5842		46.13	43.6045	65.6434	57.0774	30.87	24.6615	242.47	210.635
Test set	29.658	39.2152	176.76	142.867	76.61	85.9056	40.335	40.3958		4268.72	1846.55	10.17	19.21	120.56	85.2614	7676.83	7642.23
Test set	29.4	37.8505	43.739	44.7188	67.44	78.6917	119.52	97.7723		256.82	120.63	6970.93	6522.67	143.62	90.1266	6.47	11.7836
Test set	52.6897	49.8902	53.45	38.751	86.69	94.5722	93.99	106.307		2900.13	3416.24	28.55	74.7106	46.58	35.7711	14.3	9.85089
Test set	76.61	101.932	55.51	56.9262	24.51	24.3816	38.891	41.3406		120.56	51.0364	47.06	43.6134	3961.57	4024.5	8924.67	7430.34
Test set	27.849	32.1216	25.8	28.1296	98.44	112.988	24.944	24.6397		4910.27	3199.94	4631.66	3573.6	83.39	54.9745	6833.39	7089.67
Test set	41.276	37.739	38.7865	47.4231	39.716	40.2051	169.98	175.746		6032.56	7892.66	3180.76	1740.21	5332.72	5140.47	31.63	28.5317
Test set	93.83	111.613	86.69	90.0215	27.172	27.2002	97.06	92.6087		70.38	41.6892	46.58	41.4749	6211.66	6192.36	49.33	56.6218
Test set	57.69	58.7408	139.35	125.373	39.012	38.754	25.662	27.1375		300.6	283.889	33.49	45.8453	6877.02	7015.3	7844.64	6633.41
Test set	25.867	29.4198	134.56	139.387	27.155	28.1159	39.866	39.7307		5821.3	3956.73	85.7	76.8632	6090.92	5487.54	6695.55	6764.18
Test set	109.35	68.3006	41.897	36.1417	40.184	40.0746	40.979	41.5209		5.09	20.8323	4326.2	6739.52	5230.28	5273.24	5317.03	5111.56
Test set	114.46	112.429	26.923	32.1254	28.38	30.256	165.6	171.235		48.11	50.6106	6113.87	3598.66	5799.72	4786.4	43.43	39.1703
Test set	110.21	72.175	99	107.169	45.305	41.3	41.477	44.621		13.5	47.934	53.45	42.0095	4562.01	6022.06	10404.2	8356.29
Test set	31.149	44.1155	71.36	55.3283	38.032	38.9817	71.32	78.9466		5263.73	1852.9	12.41	26.541	7133.27	6624.5	73.4	54.0949
Test set	26.906	36.5007	128.35	120.582	165.6	174.926	25.8	25.5441		6533.84	2617.06	34.39	41.3439	43.43	36.7427	6175.54	6363.03
Test set	115.48	129.884	137.58	99.4661	47.25	53.1858	42.0904	40.5486		26.07	18.269	8.66	22.8499	180.84	126.422	2488.99	2783.84
Test set	38.257	33.958	29.386	31.9436	192.9	204.286	26.924	28.4205		5966.4	8531.39	5328.72	4148.51	18.32	15.3791	6113.19	5197.45
Test set	42.445	36.594	71.32	90.0761	53.45	47.789	185.1	166.335		5547.72	8656.92	73.4	36.4189	28.55	39.8335	17.64	24.2309
Test set	39.696	25.0463	93.97	110.688	58.22	79.8217	61.04	58.9268		4916.91	19575.1	68.46	41.7664	116.54	45.1986	34.51	38.2442
Test set	38.879	35.9699	38.823	39.6934	26.564	27.4273	28.372	27.1302		6767.38	8545.71	6751.39	6316.95	5657.88	5140.24	5224.17	5974.86
Test set	44.577	37.7762	114.46	117.018	39.793	41.3546	127.66	126.767		5208.24	8557.93	48.11	44.8871	4628.57	4123.78	11.79	12.0044
Test set	15.6527	14.0945	38.849	37.2848	38.858	40.2051	56.72	55.2647		8987.73	12310.2	4974.25	5626.92	5693.82	5140.47	124.15	133.814
Test set	58.73	70.3154	100.85	92.2158	39.866	39.8136	79.78	80.722		61.83	36.0889	16.02	20.8997	6695.55	6722.03	33.88	32.616
Test set	32.598	46.4186	85.5729	103.9	27.9787	27.7749	28.589	28.5674		5357.96	1855.65	60.6509	33.8692	7868.74	8043.23	5446.52	5458.9
Test set	80.49	79.1682	25.694	30.1548	103.15	128.198	38.984	39.3613		42.37	44.3918	5314.45	3287.63	65.32	33.9279	5325.52	5173.83
Test set	76.27	89.9299	66.69	68.8818	157.22	163.031	43.134	43.5184		83.61	50.8504	30.63	27.7127	15.54	13.8997	4361.03	4246.48
Test set	70.45	51.235	95.69	86.1018	97.5	109.165	42.537	41.1139		8.77	22.7282	15.8	21.6214	173.27	123.08	4340.55	4807.04
Test set	26.497	36.119	170.24	120.006	114.96	159.362	43.175	42.035		6841.09	2700.9	7.62	21.6845	57.84	21.6463	4612.17	4997.67
Test set	28.448	41.1036	115.64	138.517	103.45	118.003	29.186	29.1648		5643.07	1870.82	23.11	13.4283	59.4	39.897	4265.9	4275.19
Test set	58.68	56.5908	27.09	31.6432	30.0658	28.0035	89.05	86.4749		44.62	49.608	5868.13	3682.03	6828.95	8451.5	8.23	8.96397
Test set	16.7167	16.371	67.15	45.0086	70.88	78.8502	40.446	41.4075		8513.61	9064.38	21.05	69.6877	37.01	26.886	4728.57	4406.75
Test set	74.94	79.9237	56.72	60.0288	23.091	23.0327	116.43	107.351		56.41	46.3617	125.75	105.746	8614.03	8679.6	5.83	7.41859
Test set	41.84	40.3296	39.358	37.5094	30.28	30.8048	43.284	43.2076		348.12	387.463	5523.05	6380.55	5157.04	4897.94	4217.76	4240.17
Test set	57.76	70.3067	111.31	126.094	70.3	78.8744	44.05	49.3411		371.3	206.299	23.89	16.4357	53.38	37.6849	373.91	265.895
Test set	170.24	124.032	28.38	31.2063	26.542	25.804	24.51	23.9006		7.62	19.6408	5567.73	4187.84	5671.96	6172.66	8283.28	8933.19
Test set	66.81	48.1294	68.35	85.1746	21.93	22.517	42.69	43.4521		10.69	28.4958	50.17	25.845	5530.71	5109.32	4430.36	4201.32
Test set	57.8	54.7494	69.43	77.2205	130.45	145.248	38.493	41.5169		46.4	54.4461	53.46	38.925	19.14	13.8235	9669.24	7706.63
Test set	22.91	20.1146	24.51	26.5191	38.984	39.0053	41.929	42.035		4409.9	6515.82	5402.14	4265	5325.52	5316.82	5035.69	4997.67
Test set	115.64	145.355	30.54	31.7807	152.12	167.417	25.837	26.9329		23.11	11.6208	4654.12	4130.03	18.83	14.0824	6917.68	6107.1
Test set	42.036	36.1115	24.78	24.5623	41.15	39.3547	118.67	117.51		4997.33	7882.52	3484.98	3578.48	316.77	362.489	75.91	77.9485
Test set	88.66	108.714	41.33	51.6871	84.54	70.1322	56.88	59.5179		75.47	40.8172	215.2	109.657	46.27	80.8178	156.78	136.457
Test set	141.48	105.569	31.6935	31.8508	65.05	65.3229	39.866	41.1139		7.44	17.8546	2498.53	2461.69	78.38	77.1719	5272.75	4807.04
Test set	18.5377	19.7494	78.46	66.3181	139.09	150.944	51.35	53.8585		8324.09	6884.03	30.87	50.9757	44.9	35.0261	337.18	292.062
Test set	84.54	82.6026	30.96	35.2522	100.82	138.078	41.4	42.4847		46.27	49.4628	6254.17	4236.58	38.8	15.0609	4035.5	3734.22
Test set	40.162	33.8688	64.47	77.494	52.7989	58.5987	106.28	126.469		5116.09	8530.74	43.94	25.2227	1801.36	1317.68	75.73	44.8024
Test set	69.23	66.0893	86.25	116.158	46.585	44.4128	150.45	136.093		43.49	49.8329	219.73	89.6689	5769.77	6658.42	30.08	40.5127
Test set	41.547	36.0262	60.4	64.3154	183.44	202.424	94.42	93.4506		5138.9	7881.98	126.52	104.49	30.83	22.8736	59.65	61.3417
Test set	100.68	87.9556	45.504	36.2014	41.127	41.9702	42.996	43.2691		27.13	40.5659	3376.81	6706.25	5412.3	5092.59	4369.8	4287.59
Test set	39.716	33.958	32.798	33.7118	95.82	123.326	94.1	91.7435		5332.72	8531.39	3006.02	2768.15	33.04	15.4519	118.63	128.018
Test set	117.85	146.807	32.598	35.4247	38.874	39.0649	192.9	197.903		59.96	30.8649	5357.96	4174.99	6589.46	6493.34	18.32	16.9156
Test set	189.22	151.131	46.59	49.8028	44.914	44.0498	120.29	100.417		9.99	19.5421	327.61	267.476	3219.01	3412.21	46.13	79.0656
Test set	29.659	43.4522	84.9	71.0545	95.56	79.0977	38.032	38.8626		5081.3	1615.88	29.61	50.3685	6.68	11.7362	7133.27	6685.59
Test set	69.01	70.0768	47.03	54.7776	150.92	169.115	51.86	50.7204		131.97	125.656	203.02	128.159	10.44	7.40386	160.75	171.352
Test set	242.42	209.734	95.82	110.705	41.919	42.5698	80.52	82.2399		11.83	18.2154	33.04	21.3616	4679.34	4468	67.97	63.6068
Test set	56.88	62.3068	42.991	43.2719	42.589	41.3646	40.605	41.6021		156.78	118.941	6673.78	6544.64	6178.09	6743.11	4356.41	4050.62
Test set	28.434	30.9486	59.21	41.5026	56.18	61.379	16.7167	16.5211		5190.07	4024.97	24.95	72.2171	88.47	67.6538	8513.61	8819.59
Test set	105.81	114.59	33.6912	39.0522	28.589	29.7313	25.855	25.9276		23.19	18.2024	2079.92	1335.54	5446.52	4842.55	7516.87	7453.87
Test set	152.12	110.833	182.39	124.338	76.33	76.082	68.7	72.6714		18.83	48.537	7.68	24.171	90.1	90.695	35.48	29.948
Test set	83.57	70.6697	86.48	82.9942	114.28	125.111	44.914	45.443		33.27	54.8526	19.06	21.5017	56.93	43.2611	3219.01	3107.89
Test set	29.102	40.9154	28.698	32.7113	30.525	28.1839	33.192	34.7968		5271.11	1896.74	5272.51	3560.24	4101.66	5211.02	4350.36	3775.79
Test set	40.22	30.4675	118.67	144.052	38.7865	39.5116	49.12	50.4816		8557.91	19687.2	75.91	42.3133	3180.76	3008.83	374.5	344.053
Test set	45.504	33.2786	64.71	52.1493	128.49	125.123	139.86	142.413		3376.81	8632.99	30.41	57.9117	17	18.3586	19.42	18.3399
Test set	95.45	75.754	42.196	37.3959	39.086	39.0316	60.57	71.6984		24.07	48.0017	4658.38	6692.3	5328.34	5350.67	105.99	63.6939
Test set	33.54	53.6808	43.213	37.1512	28.351	29.9687	26.564	26.4107		7729.97	1885.43	4238.58	6670.29	5817.54	4925.41	5657.88	5756.99
Test set	145.46	141.635	46.77	64.9351	49.05	54.7696	103.45	114.005		16.96	18.3152	306.76	114.273	200.47	144.089	59.4	44.2428
Test set	24.51	25.7805	136.46	124.523	86.83	97.2768	58.71	70.0267		8283.28	7118	32.75	42.9711	30.75	21.8509	18.76	11.0239
Test set	27.071	36.4633	102.06	106.29	42.353	41.3646	53.3902	52.6633		5880.5	2406.34	38.36	33.965	6281.95	6743.11	2787.47	2904.49
Test set	27.314	31.6663	89.62	122.19	57.47	57.82	58.38	60.164		5985.17	3840.97	155.82	61.1785	35.71	34.9624	164.76	150.05
Test set	75.91	73.7946	39.187	37.5094	39.189	40.1393	20.807	21.9571		31.55	34.3631	5595.67	6380.55	5594.81	5206.77	11773.5	10018.7
Test set	41.473	36.281	49.66	60.958	124.06	115.647	83.57	80.3709		5277.96	7883.6	418.62	225.614	23.8	29.2967	33.27	37.2907
Test set	38.909	25.6038	39.154	38.4567	39.026	39.4784	39.041	41.1139		5581.43	19587.6	5300.63	5594.24	6245.11	6032.85	5614.13	4807.04
Test set	45.9	42.8048	39.43	37.2977	71.54	71.8752	41.972	42.035		4386.89	5409.01	5406.35	6387.62	72.53	71.3007	5020.23	4997.67
Test set	96.47	78.7949	40.231	37.1909	39.756	39.6572	152.04	146.373		27.68	50.6539	5049.1	6391.25	6329.33	6376.76	42.31	47.2758
Test set	29.035	38.2381	100.82	94.7455	144.6	168.848	67.17	68.1825		4332.8	1896.9	38.8	46.6178	16.94	10.6067	175.76	167.945
Test set	40.015	37.7762	73.75	102.074	72.12	72.7706	30.796	31.2231		7200.38	8557.93	140.85	53.1149	46.98	45.5861	4539.01	4355.27
Test set	40.231	33.7791	27.42	32.4843	47.868	46.6562	57.76	58.6943		5049.1	8530.08	5916.02	3558.06	6768.56	7309.76	371.3	354.568
Test set	25.846	34.3863	33.125	38.1941	167.6	175.331	25.785	26.4602		5835.5	2478	6565.22	4282.82	20.53	17.8796	7114.28	6583.46
Test set	60.18	65.5785	34.01	38.766	27.146	27.5409	39.461	40.4785		68.08	52.4542	221.77	149.248	7952.58	7615.35	4401.19	4077.56
Test set	27.039	35.8016	79.05	54.7494	30.28	30.8048	86.63	82.2602		6169.65	2657.82	9.8	29.415	5157.04	4897.94	30.81	35.8782
Test set	164.53	148.461	125.35	144.017	54.2091	56.0748	100.85	91.3626		31.02	42.0899	32.2	21.172	2330.16	2105.22	16.02	21.4907
Test set	67.66	48.8144	42.036	38.1871	92.3	123.87	28.076	28.5742		8.55	22.6961	4997.33	6665.81	38.9	16.0468	7907.02	7500.58
Test set	43.252	33.958	57.8	54.0092	51.95	48.4685	25.627	26.0441		4128.82	8531.39	46.4	56.7154	13.43	16.4875	7561.75	7204.26
Test set	152.64	151.527	57.76	77.3046	142.68	154.147	41.025	41.6219		7.77	7.91398	371.3	155.192	19.02	15.0344	5337.57	5111.21
Test set	43.284	34.0827	147.3	112.51	40.605	41.3546	30.525	30.3318		4217.76	8639	11.22	25.0951	4356.41	4123.78	4101.66	4180.53
Test set	38.928	35.7308	70.92	88.4711	50.19	53.5238	44.13	49.6877		6607.02	8544.05	193.55	99.4033	153.23	125.929	495.63	347.159
Test set	38.835	38.0607	38.865	37.1909	64.77	67.9694	66.19	62.1116		8057.95	8559.8	5600.41	6391.25	293.96	254.294	28.57	34.4721
Test set	27.052	35.8096	51.26	67.0386	29.658	29.0581	134.75	139.503		5491.11	2367.33	185.99	83.2874	4268.72	4538.6	20.05	17.9856
Test set	27.013	35.3576	84.56	88.4161	86.92	81.455	189.54	137.958		6052.97	2699.22	28.55	24.8972	165.1	200.029	9.23	23.867
Test set	73.9538	79.109	27.935	28.8429	60.18	64.0444	43.175	42.035		65.6434	53.6043	4621.81	4198.97	68.08	56.3148	4612.17	4997.67
Test set	38.413	38.7537	42.445	40.0962	75.96	86.8783	39.691	39.7354		8794.22	8564.3	5547.72	6580.87	75.02	49.9863	5427.6	5409.44
Test set	111.52	138.405	43.134	37.4572	38.909	39.1325	146.33	135.21		141.53	73.6683	4361.03	6659.51	5581.43	5486.36	35.26	44.5552

## Sheet: Fig 3 f
	All data points				SE data points				DE inner diameter data points				DE outer diameter data points
	Parameter	Importance	SD of importance		Parameter	Importance	SD of importance		Parameter	Importance	SD of importance		Parameter	Importance	SD of importance
	Flow rate ratio'	0.4717	0.0676863		Flow rate ratio'	0.609996	0.0210802		Viscosity ratio	0.691453	0.0368223		Capillary number	0.479998	0.103821
	Orifice width	0.317962	0.0802366		Capillary number	0.145123	0.0142616		Flow rate ratio'	0.257125	0.0292091		Orifice width	0.21922	0.0656987
	Capillary number	0.0529082	0.00497801		Norm. channel depth	0.0681889	0.00881091		Capillary number	0.0291854	0.0106271		Viscosity ratio	0.19688	0.102833
	Viscosity ratio	0.0472382	0.0112334		Orifice width	0.0647588	0.00952456		Orifice width	0.0222364	0.00835111		Flow rate ratio'	0.103902	0.0218342
	Norm. channel depth	0.0403493	0.00495174		Expansion ratio	0.0400124	0.0047294
	Expansion ratio	0.0270669	0.00672492		Norm. dispersed inlet width	0.0359626	0.00613662
	Norm. continuous inlet width	0.0218462	0.00513826		Norm. continuous inlet width	0.0359584	0.00646457
	Norm. dispersed inlet width	0.0209289	0.00511708

## Sheet: Fig 4bi-iii
	Observed generation rate difference (GRD)		NN predicted generation rate difference (GRD)		boosted decision trees predicted generation rate difference (GRD)		consensus model predicted generation rate difference (GRD)
1	7.92293		17.7578		15.1512		16.4851
2	11.6564		2.66452		-1.86227		0.390108
3	10.053		2.10385		8.71337		5.6099
4	-1.14493		6.75796		6.74635		6.7522
5	14.5696		6.96783		23.9108		15.8488
6	8.59072		2.80628		24.6578		14.0416
7	6.79583		1.68038		4.57453		3.18897
8	6.65446		1.60696		5.33014		3.55286
9	12.4102		1.55264		13.8248		7.95216
10	12.7671		1.07024		13.1701		7.37181
11	5.20168		1.06045		2.24233		1.65887
12	4.32861		0.628661		11.3332		6.15955
13	7.19458		0.576687		2.77625		1.69474
14	7.56727		-0.788396		12.3714		6.09625
15	0.633525		-2.67305		5.2789		1.36931
16	12.2296		-8.34477		-24.0305		-15.4743
17	3.00973		-6.95808		14.2651		4.57445
18	4.92106		-5.18286		13.1085		4.56746
19	4.36665		-5.07094		11.4504		3.90224
20	-0.383491		1.55264		13.8248		7.95216
21	1.63462		1.68038		4.57453		3.18897
22	2.06874		1.60696		5.33014		3.55286
23	1.09647		1.56486		0.603506		1.08331
24	2.9691		1.59089		2.93407		2.27073
25	2.07363		2.66452		-1.86227		0.390108
26	3.41218		2.10385		8.71337		5.6099
27	-5.05211		1.06045		2.24233		1.65887
28	2.0172		0.576687		2.77625		1.69474
29	5.94281		6.96783		23.9108		15.8488
30	5.6072		2.80628		24.6578		14.0416
31	-3.24752		1.96062		9.48376		5.45522
32	1.22729		17.7578		15.1512		16.4851
33	6.6343		-6.95808		14.2651		4.57445
34	1.73984		-5.18286		13.1085		4.56746
35	-0.538743		-5.07094		11.4504		3.90224
36	1.82098		2.62003		5.29784		3.946
37	5.09769		2.07076		7.71319		4.90908
38	2.70073		1.07024		13.1701		7.37181
39	1.61816		0.628661		11.3332		6.15955
40	9.94487		-2.67305		5.2789		1.36931
41	6.83904		-8.34477		-24.0305		-15.4743
42	2.45461		-0.788396		12.3714		6.09625
43	-2.50603		21.6186		-15.9771		6.59955
44	-7.91173		9.99729		-27.0697		-4.94844
45	4.04653		6.14503		-14.7342		-3.00623
46	11.9876		10.3597		-9.03405		2.10726
47	-1.40208		6.32094		-6.01826		1.1353
48	-2.64289		5.03246		-26.0133		-7.95161
49	-10.7076		5.37316		-35.2572		-9.21727
50	3.37379		4.07221		-19.2266		-6.04464
51	5.66739		3.1234		-24.533		-8.65715
52	9.54588		1.27183		-26.1547		-10.451
53	2.83691		-2.1187		-29.055		-13.7052
54	4.17399		0.231401		-23.6223		-10.0775
55	4.8471		0.737673		-34.2244		-14.1418
56	11.6304		11.8022		21.0043		16.6814
57	14.3176		8.66034		18.7037		14.1427
58	2.53408		8.3163		9.75661		9.07067
59	12.2997		6.51817		10.9231		8.86084
60	14.3992		2.0149		9.99629		6.19663
61	14.2303		8.83315		13.192		11.1394
62	10.4229		6.32642		10.6305		8.60214
63	4.50968		7.15675		7.30086		7.23063
64	13.9943		8.70666		14.0466		11.4857
65	7.25126		10.6178		9.90998		10.2584
66	13.7886		6.1086		15.8514		11.4385
67	6.15389		5.77767		2.688		4.19656
68	14.2521		6.48479		16.0235		11.6507
69	14.4167		8.5145		16.0704		12.5848
70	13.4895		8.4893		14.1336		11.5753
71	10.4843		9.04886		23.7742		17.0668
72	4.88183		10.4649		7.27546		8.74911
73	13.367		6.32036		13.2625		9.97788
74	13.2625		6.34175		9.99593		8.27746
75	7.21528		6.35278		12.9509		9.82476
76	8.94741		6.22393		15.369		11.1005
77	14.2848		6.46127		21.765		14.6155
78	13.7505		6.21213		14.4485		10.6589
79	12.9138		6.21728		22.4426		14.9082
80	9.69392		12.1533		26.3959		19.7357
81	12.3718		12.0373		14.0175		13.0644
82	14.3196		16.9814		31.2562		24.4197
83	11.998		12.0148		12.6918		12.3639
84	10.8388		11.9134		12.4351		12.1818
85	14.0528		11.8309		21.2464		16.6933
86	9.91663		11.8096		16.0791		14.0115
87	12.0497		11.8022		21.0043		16.6814
88	13.324		11.7161		27.318		20.0903
89	10.4207		11.6718		16.4604		14.1488
90	14.0154		11.5796		29.1869		21.1509
91	14.4887		11.4528		18.935		15.3792
92	11.8614		11.074		28.6117		20.5971
93	6.40534		6.18503		15.0308		10.7226
94	12.1744		7.85758		19.5817		13.9466
95	4.68848		-4.35727		-4.92362		-4.64276
96	7.9105		-8.83057		8.7167		0.691143
97	10.6645		-11.4741		8.61108		-0.172827
98	2.82392		-7.82095		4.69828		-1.2686
99	5.10199		-10.2032		4.58933		-2.38465
100	6.9958		-11.2971		9.79487		0.197005
101	7.96856		-11.8939		-0.458145		-5.72365
102	6.41944		-11.814		7.81118		-1.2026
103	8.96459		-12.9048		1.71526		-5.12072
104	4.50273		-12.4193		4.5984		-2.98889
105	8.93428		-12.3684		5.72066		-2.30497
106	5.86348		-12.3043		9.0111		-0.686564
107	10.5386		-12.2284		10.8933		0.790371
108	10.3831		-12.1422		11.9263		1.45952
109	3.54339		-5.06972		3.41059		-0.5857
110	4.91431		-0.0904756		4.53907		2.26628
111	4.31472		4.82524		4.69426		4.75997
112	10.8382		14.7306		14.1143		14.4219
113	4.06075		23.415		24.5834		24.0076
114	5.19389		-12.7644		7.6487		-1.693
115	8.55663		-12.7052		8.39182		-0.948287
116	8.32569		-13.1902		9.03558		-1.0315
117	9.27497		-13.0966		8.28156		-1.18415
118	6.09645		-14.4529		4.38305		-4.32997
119	9.86374		-14.7013		3.62017		-4.88119
120	6.05609		-14.3279		-14.9457		-14.6428
121	7.66945		-8.6386		5.42276		-1.14027
122	6.51746		-6.78671		6.42792		0.292651
123	11.1377		-5.03795		11.2628		3.85233
124	2.82392		-7.82095		4.69828		-1.2686
125	5.10199		-10.2032		4.58933		-2.38465
126	9.86374		-14.7013		3.62017		-4.88119
127	-0.826779		6.91498		-11.2397		-0.993052
128	3.54806		2.37389		2.43353		2.40235
129	1.94668		6.06192		12.0077		9.01427
130	-0.618153		-3.93368		-0.1131		-2.1211
131	-2.68088		-0.684775		1.96757		0.606593
132	5.74099		-8.29533		3.56227		-2.53295
133	1.72661		-7.17309		-0.143132		-3.67806
134	0.2077		-10.8389		3.76474		-3.28205
135	2.12356		-10.9051		4.67914		-2.8317
136	1.12846		-11.1009		-0.149863		-5.52392
137	-4.0147		-11.1624		-2.5951		-6.87661
138	1.45984		-16.1537		3.13159		-6.46557
139	-0.688171		-11.0812		-1.37042		-6.17706
140	-4.45274		-11.2375		-3.71474		-7.4699
141	-3.03281		-11.3505		-2.05959		-6.68665
142	-2.3498		-11.5631		3.32809		-3.881
143	-2.16238		-11.8229		-1.20939		-6.4892
144	-4.53655		-12.8926		0.922982		-5.87229
145	-0.789669		-12.4182		-1.26931		-6.77508
146	-3.54168		-8.45073		-2.02096		-5.2885
147	-4.69606		-11.4603		3.64963		-3.6543
148	-4.51409		-11.7261		-3.01096		-7.36529
149	10.1436		-11.4813		7.27064		-1.61364
150	2.28618		-12.1715		0.850079		-5.55061
151	0.0668544		-23.9647		-18.6419		-21.3698
152	0.470362		-20.8021		-3.24438		-11.5401
153	2.95976		-18.288		1.01634		-8.46492
154	10.7965		-13.4654		9.30861		-1.61923
155	11.1552		-7.27487		11.8013		2.70493
156	9.80771		3.3049		8.36006		5.92373
157	5.53237		-4.84159		11.3571		3.77656
158	6.14551		-5.74695		9.50607		2.30079
159	7.18196		-6.11442		8.2841		1.49879
160	-0.606535		-6.50076		6.99364		0.59963
161	5.53478		-5.59167		2.70063		-1.35797
162	11.6167		-7.06018		11.0493		2.62752
163	9.91219		-7.02416		11.0101		2.73119
164	0.901887		-6.82264		5.41537		-0.425482
165	5.08569		-6.07607		8.36657		1.67905
166	11.8745		-7.07114		13.2511		4.00089
167	2.01702		-6.97		3.16428		-1.68825
168	9.85138		-7.23612		10.911		2.53787
169	2.56715		-7.10841		4.16034		-1.15608
170	4.5139		-6.81125		1.38064		-2.61477
171	9.20705		-8.01199		2.31732		-2.6671
172	-1.12652		-8.16465		1.55139		-3.07301
173	12.1275		-7.61646		11.4484		2.63501
174	7.16813		-7.66295		4.82418		-1.07134
175	4.72245		-8.32938		15.5267		4.87907
176	0.651497		-7.00655		2.45429		-2.03516
177	11.9575		-5.33474		44.5391		21.6607
178	12.0321		-4.12378		42.982		21.3189
179	11.6301		-2.06462		50.4221		26.5593
180	12.0687		-6.66625		10.944		2.9194
181	6.76934		7.96909		7.35501		7.67541
182	10.0491		4.80668		11.3218		7.96576
183	13.0789		5.82283		10.8413		8.21082
184	14.0735		14.6928		24.7073		19.9129
185	7.81172		14.4734		10.3425		12.4743
186	10.1634		17.196		16.487		16.8499
187	-11.5642		-2.26528		-16.3547		-9.09418
188	5.0228		9.13576		6.11235		7.58003
189	13.3929		10.0773		13.2472		11.7698
190	8.82274		10.7989		-4.88407		3.32635
191	6.38131		18.7204		5.62513		12.603
192	2.73353		-7.55447		7.42841		0.203114
193	8.73205		5.60972		8.29436		6.92584
194	7.57464		4.90561		11.8275		8.3748
195	8.47297		8.87702		4.87133		6.99615
196	8.37838		9.72995		10.7827		10.2592
197	-9.75438		7.21444		-3.79676		2.13237

## Sheet: Fig 4b iv
		GRD threshold for stability (%)	Consensus model True positive rate average	Neural network True positive rate average	Boosted decition tree True positive rate average		Consensus model True positive rate SD	Neural network True positive rate SD	Boosted decition tree True positive rate SD
		10	68.4772	64.0609	55.8883		3.14238	11.3198	2.42205
		12.5	77.36	77.2	68.73		3.39423	8.89074	2.35918
		15	86.3959	83.7563	78.4772		4.61405	6.84391	2.26001
		17.5	92.335	90.9137	83.8579		3.16055	5.69519	1.72223
		20	95.9898	94.7716	87.868		1.4045	3.61362	1.66561

## Sheet: Fig 4c
	Neural network generation rate prediction error FF1	Neural network generation rate prediction error FF2		boosted decision trees generation rate prediction error FF1	boosted decision trees generation rate prediction error FF2		concensus model generation rate prediction error FF1	Concensus generation rate prediction error FF2			R2 for NN		R2 for boosted decision tree		R2 for Consensus
	-8.87912	-8.47353		-9.14873	-13.9386		-9.01392	-11.2061			0.508234		0.105965		0.494264
	-11.193	-6.52398		-1.60715	-0.370698		-6.4001	-3.44734
	-9.20776	-6.33593		-5.15866	-0.204604		-7.18321	-3.27026
	-2.12606	0.532177		-0.588971	-5.47067		-1.35752	-2.46925
	-15.0347	-7.05376		-9.3927	-14.354		-12.2137	-10.7039
	-13.4882	-11.8029		-7.84169	-15.6727		-10.665	-13.7378
	-11.4311	-11.7466		-12.0322	-5.93708		-11.7317	-8.84183
	-12.094	-12.6669		-2.25885	-6.94998		-7.17643	-9.80843
	-13.1465	-8.20205		-2.65246	-12.3368		-7.8995	-10.2694
	-11.1335	-5.76764		-7.89471	-10.012		-9.51411	-7.88982
	-7.04971	-9.47525		-8.91085	-1.56637		-7.98028	-5.52081
	-7.29483	-10.4911		-6.34849	-14.5227		-6.82166	-12.5069
	-8.9759	-9.70286		-0.539949	-3.5211		-4.75793	-6.61198
	-9.53069	-11.7438		-9.11454	-15.719		-9.32262	-13.7314
	-7.50795	-6.38539		-5.93931	-10.6019		-6.72363	-8.49366
	-19.9022	3.51888		-8.09098	-1.14376		-13.9966	1.18756
	-4.37679	-13.6191		-0.794617	-9.27395		-2.5857	-11.4465
	-7.1378	-16.0684		-6.22324	-16.4663		-6.68052	-16.2674
	-5.08779	-19.7111		-5.55872	-12.7702		-5.32326	-16.2406
	6.12669	-2.12708		18.9495	-6.53542		12.5381	-4.33125
	3.67997	-2.1102		2.97627	4.33363		3.32812	1.11171
	2.87678	-2.57936		14.3869	3.79787		8.63185	0.609256
	4.83815	-2.08263		12.1335	6.47212		8.48581	2.19474
	2.74627	-2.41007		0.23559	4.27095		1.49093	0.930438
	3.14219	-2.05899		14.2754	4.38821		8.70882	1.16461
	2.01293	-1.99606		6.56245	4.41935		4.28769	1.21165
	13.439	-0.304761		11.1676	8.40532		12.3033	4.05028
	3.26019	-2.97715		12.8302	3.66505		8.04518	0.343947
	0.742624	0.0976892		7.43231	-7.76427		4.08747	-3.83329
	0.531972	-0.749021		7.09361	-5.10385		3.81279	-2.92644
	16.9486	2.76286		-0.369076	-14.581		8.28978	-5.90908
	3.84424	-2.76447		3.53698	-8.57047		3.69061	-5.66747
	2.2106	-4.08404		6.03955	0.740768		4.12508	-1.67164
	4.9696	-8.19708		6.00341	-8.63231		5.4865	-8.4147
	6.81307	-14.0524		6.2831	-6.62227		6.54809	-10.3373
	5.80931	-0.209344		1.45303	-4.70406		3.63117	-2.4567
	2.91805	0.428043		0.340372	-4.09539		1.62921	-1.83367
	4.67254	-0.490146		8.48738	-4.97222		6.57996	-2.73118
	6.4316	-0.0688442		7.51806	-4.56989		6.97483	-2.31937
	-3.62839	7.62655		-1.99396	2.77889		-2.81117	5.20272
	-4.91958	15.7722		9.10097	10.5576		2.09069	13.1649
	9.9635	1.6508		10.4693	-2.9277		10.2164	-0.638449
	62.0485	36.9656		1.18923	28.7873		31.6188	32.8764
	40.8692	21.7091		-6.79234	16.2271		17.0384	18.9681
	21.0179	22.6145		-13.9755	17.0918		3.52117	19.8532
	30.248	43.2098		-0.335599	31.9617		14.9562	37.5857
	33.1521	29.7074		3.68381	24.0163		18.418	26.8618
	32.4508	26.5067		-0.460193	20.8086		15.9953	23.6576
	71.4515	48.6973		0.254585	23.6008		35.8531	36.149
	24.1438	26.7927		0.272392	21.0817		12.2081	23.9372
	31.0477	37.7194		54.9429	31.5163		42.9953	34.6179
	39.6915	53.1885		3.7713	46.2886		21.7314	49.7385
	26.6714	29.8351		42.0696	36.3662		34.3705	33.1006
	33.7234	26.9173		4.5993	26.3156		19.1613	26.6165
	34.9492	31.0878		2.10322	42.4203		18.5262	36.754
	-12.2744	-15.569		-5.14227	-9.78882		-8.70835	-12.6789
	-15.0898	-15.1174		-0.105109	-22.0843		-7.59747	-18.6009
	-7.50139	-19.0238		0.669985	-7.43252		-3.4157	-13.2282
	-10.087	-11.3122		0.0192757	1.38296		-5.03385	-4.96463
	-14.1425	0.555679		-2.58932	7.43974		-8.3659	3.99771
	-10.4548	-9.41211		0.834201	-16.8473		-4.8103	-13.1297
	-9.14916	-12.1572		-0.465422	0.111789		-4.80729	-6.02271
	-1.74302	-11.6382		1.97214	-0.668774		0.114559	-6.15349
	-7.04727	-8.82754		0.122638	-3.99181		-3.46232	-6.40967
	-2.35589	-12.7815		0.309066	-3.08413		-1.02341	-7.93282
	-17.6141	-17.3663		-7.3103	-5.53777		-12.4622	-11.4521
	-3.32368	-8.20879		0.861566	4.93062		-1.23106	-1.63908
	-15.9679	-16.0792		-2.76857	-3.59033		-9.36825	-9.83477
	-15.1964	-16.6875		-0.495077	-2.90898		-7.84575	-9.79825
	-18.8223	-20.8466		-0.4521	-2.45584		-9.63722	-11.6512
	-17.8572	-21.2556		-0.217606	-14.4482		-9.03741	-17.8519
	-17.1246	-23.7873		-1.55767	-3.28546		-9.34115	-13.5364
	-4.40909	-4.51895		2.16165	2.4909		-1.12372	-1.01403
	-9.42546	-9.59299		-0.172507	3.34828		-4.79898	-3.12236
	-5.21425	-11.7389		2.11472	-2.34306		-1.54977	-7.04098
	-6.72873	-11.375		2.11484	-4.8685		-2.30694	-8.12176
	-15.1338	-14.3483		-6.23379	-10.0398		-10.6838	-12.194
	-12.8334	-12.4623		-0.975324	-0.235909		-6.90438	-6.34911
	-11.3671	-11.9243		-0.244792	-7.49385		-5.80597	-9.70906
	-10.0039	-14.8345		-0.781143	-18.6705		-5.39251	-16.7525
	-5.18814	-7.80975		0.163096	-1.7749		-2.51252	-4.79233
	-7.75703	-5.78806		1.46311	-13.1877		-3.14696	-9.48789
	-3.23657	-6.44613		0.393474	-0.287722		-1.42155	-3.36693
	-3.21195	-7.64832		0.762644	-1.60291		-1.22465	-4.62562
	-3.73966	-4.69588		0.18197	-8.98852		-1.77884	-6.8422
	-4.16807	-9.48917		0.189733	-1.5815		-1.98917	-5.53533
	-2.75206	-5.95795		5.1543	0.480187		1.20112	-2.73888
	-14.517	-16.1912		-2.26218	-19.9661		-8.3896	-18.0787
	-3.32132	-8.29908		0.256712	-0.287439		-1.5323	-4.29326
	-14.8712	-15.7759		-2.43238	-19.5695		-8.65181	-17.6727
	-5.8945	-6.6246		10.9768	-0.232099		2.54117	-3.42835
	-13.5127	-16.8216		-0.51328	-20.5681		-7.01299	-18.6948
	1.23636	-6.5869		13.1197	-1.88799		7.17802	-4.23744
	-5.96824	-9.13671		0.693976	-9.56748		-2.63713	-9.3521
	-11.3253	-2.98593		-1.16347	0.390282		-6.24441	-1.29782
	-14.1013	-2.88774		-0.399315	-1.13502		-7.25029	-2.01138
	-19.5703	-6.94761		-0.926494	0.574416		-10.2484	-3.1866
	-8.71053	-2.89126		-0.0631799	-2.23753		-4.38686	-2.5644
	-8.46868	-0.0783582		0.207378	0.594302		-4.13065	0.257972
	-13.2624	-3.52216		0.105108	-2.87268		-6.57865	-3.19742
	-18.8909	-9.02849		-0.418017	-1.66438		-9.65445	-5.34644
	-11.158	-1.93627		0.306599	-1.27611		-5.4257	-1.60619
	-15.1467	-0.960192		-0.796286	0.457631		-7.97148	-0.25128
	-16.1674	-9.32457		-0.101543	-1.99469		-8.13445	-5.65963
	-16.5847	-5.51153		2.36942	2.13727		-7.10762	-1.68713
	-11.0627	-2.59221		8.71803	-1.93647		-1.17234	-2.26434
	-19.1998	-6.82109		-3.97254	-0.985339		-11.5862	-3.90322
	-20.4574	-8.37844		-0.546529	-2.62813		-10.502	-5.50329
	-12.4167	-9.03777		-0.50608	-6.30426		-6.46139	-7.67101
	-6.14408	-3.80627		-7.11209	0.755147		-6.62808	-1.52556
	-3.12299	-4.17223		0.207346	-0.883282		-1.45782	-2.52776
	-5.58589	-6.29415		-0.488914	-1.07118		-3.0374	-3.68266
	12.2737	-3.01407		0.296499	-0.486764		6.28508	-1.75042
	-10.0506	-2.14584		0.880762	-1.4871		-4.58492	-1.81647
	-17.5874	-7.14507		-0.202813	-1.32961		-8.89511	-4.23734
	-13.0981	-2.06216		-0.338847	-1.40285		-6.71848	-1.73251
	-17.2265	-6.0464		-0.508507	-0.149723		-8.86752	-3.09806
	-10.9051	0.830863		-0.368384	1.50964		-5.63672	1.17025
	-12.7605	6.02591		-0.786648	6.73966		-6.77356	6.38279
	-12.9291	-4.11228		-2.00743	1.33835		-7.46824	-1.38696
	-13.3014	-2.56127		-3.34702	0.782971		-8.32423	-0.889149
	-14.6977	-3.22747		-18.7182	2.16642		-16.7079	-0.530528
	-18.4551	-1.76622		-22.9832	0.793602		-20.7192	-0.48631
	-8.71053	-2.89126		-0.0631799	-2.23753		-4.38686	-2.5644
	-8.46868	-0.0783582		0.207378	0.594302		-4.13065	0.257972
	-12.7605	6.02591		-0.786648	6.73966		-6.77356	6.38279
	27.9392	33.9964		0.242056	1.25944		14.0906	17.6279
	10.8685	20.1438		0.0846433	3.88172		5.47657	12.0127
	13.0797	13.3071		0.092687	7.07533		6.58622	10.1912
	15.3423	19.5746		0.718259	-0.119448		8.0303	9.72756
	2.55019	2.00221		-0.180297	-3.60778		1.18495	-0.802785
	12.0323	24.6212		0.976459	6.04542		6.50439	15.3333
	-2.60873	2.84556		0.504905	-2.81081		-1.05191	0.0173732
	2.00381	9.14551		0.682296	1.29488		1.34305	5.22019
	-3.89495	3.50462		-0.279707	-2.188		-2.08733	0.658308
	-0.943123	7.20399		-1.21542	0.575155		-1.07927	3.88957
	4.05037	6.3612		0.813869	0.511467		2.43212	3.43633
	-2.01461	18.5044		0.103151	0.840366		-0.955728	9.67238
	-0.0714046	7.74536		0.00184045	-0.00455882		-0.0347821	3.8704
	3.27576	6.67741		-0.369852	0.081128		1.45295	3.37927
	2.4913	6.65722		0.658916	0.791213		1.57511	3.72422
	0.926624	5.0677		-0.384504	-0.705922		0.27106	2.18089
	2.35228	6.07748		-0.362845	0.0687396		0.994716	3.07311
	2.49462	0.809498		1.54237	-2.16169		2.0185	-0.676096
	-2.85553	-1.0873		-13.9324	-0.774984		-8.39397	-0.931143
	2.88927	0.302525		-0.20332	-16.3719		1.34298	-8.03469
	5.82715	9.26242		1.50031	3.25312		3.66373	6.25777
	2.46511	5.3244		0.456218	-0.463333		1.46066	2.43053
	-9.50607	9.71441		0.0716054	3.68026		-4.71723	6.69734
	-0.803857	9.26651		0.715631	3.07712		-0.0441127	6.17182
	5.47937	21.9748		16.9671	1.69756		11.2232	11.8362
	4.06552	23.1373		1.29086	2.90891		2.67819	13.0231
	-4.28088	16.1101		-1.31429	2.23141		-2.79759	9.17076
	-10.7071	17.4709		3.05415	0.423562		-3.82645	8.94724
	-9.97524	18.1786		23.4811	0.796229		6.75291	9.48742
	-7.1818	17.6997		-0.662371	0.698917		-3.92208	9.19933
	-15.1534	0.26771		0.0198637	-4.15279		-7.56675	-1.94254
	-14.2687	1.69995		-0.683572	-0.155572		-7.47616	0.772191
	-14.7694	1.16082		-1.23148	-0.732982		-8.00046	0.213918
	-12.2736	-3.6696		2.57885	-5.47297		-4.84737	-4.57129
	-5.35201	11.7026		3.3248	6.77798		-1.01361	9.2403
	-16.4991	5.50605		-0.492547	1.91377		-8.49582	3.70991
	-19.5106	-0.579724		-2.60025	-3.55395		-11.0554	-2.06684
	-10.5993	-0.124874		2.2629	-1.99461		-4.16819	-1.05974
	-15.0632	-2.24363		-4.15885	0.443664		-9.61102	-0.899985
	-20.1929	0.397241		-2.80449	-1.48227		-11.4987	-0.542512
	-10.7512	0.726696		2.30408	0.178298		-4.22358	0.452497
	-17.7848	1.16082		-9.42368	-0.732982		-13.6043	0.213918
	-13.7686	-2.24482		-0.508779	-0.327764		-7.13869	-1.28629
	-8.94361	4.86991		0.677153	2.90667		-4.13323	3.88829
	-7.3996	11.0702		-3.06884	8.99093		-5.23422	10.0306
	-6.41316	-3.98688		-0.910503	-1.52427		-3.66183	-2.75557
	-12.6307	-0.138644		-2.16897	1.13333		-7.39981	0.497342
	-10.0307	-0.726081		-1.23461	1.13939		-5.63263	0.206657
	-10.1218	-0.552697		0.602263	-0.154639		-4.75977	-0.353668
	-7.49794	-2.827		-1.96845	3.07015		-4.7332	0.121572
	-12.2763	1.03398		-0.549624	0.0485995		-6.41297	0.54129
	-15.7443	1.47587		-11.8777	-0.00630605		-13.811	0.734782
	-19.534	3.40539		-3.53555	-0.863872		-11.5348	1.27076
	-21.2166	-0.70211		-2.38028	-2.3174		-11.7985	-1.50975
	2.80229	11.3288		2.16301	-0.499155		2.48265	5.41482
	5.48321	13.228		11.6972	1.39973		8.59021	7.31387
	4.62331	15.3022		2.73275	4.48909		3.67803	9.89564
	-2.7279	-11.5292		-3.38811	-3.84469		-3.058	-7.68696
	2.55568	-7.38963		-0.00935657	-2.00493		1.27316	-4.69728
	5.66826	-3.96723		5.3556	-0.469055		5.51193	-2.21814
	-2.32825	-10.2347		-0.73193	1.50445		-1.53009	-4.36513
	-4.8268	-11.2786		0.570169	-1.51948		-2.12832	-6.39905
	-14.1324	-9.14683		-0.304338	0.909071		-7.21838	-4.11888
	-7.6553	-13.7218		-0.115367	-2.43865		-3.88533	-8.08021
	8.16997	-5.32174		0.0757182	1.80762		4.12285	-1.75706
	9.5935	14.2083		0.104023	30.7145		4.84876	22.4614
	7.19267	0.71956		0.170153	1.33804		3.68141	1.0288
	1.38161	-6.15866		-0.0858667	-0.163542		0.647871	-3.1611
	4.0298	-13.676		-0.0413928	-1.1998		1.9942	-7.43789
	2.99622	-10.0316		0.109038	-0.150033		1.55263	-5.09084
	25.0834	-8.90387		0.767816	-2.45959		12.9256	-5.68173

## Sheet: Fig 4 d i-iv
	Observed mode of instability (1 multiple core; -1 missing core)		Neural network Predicted GRD		Boosted decition tree Predicted GRD		consensus model Predicted GRD				Neural network Mode of instability prediction accuracy		boosted decition trees Mode of instability prediction accuracy		consensus model Mode of instability prediction accuracy
1	1		30.6489		15.4893		23.9342			Average	85.4		71.35		80
2	1		30.9977		33.8005		32.3731
3	1		34.1759		40.6695		37.5298			Standard deviation	7.55794		2.27684		3.64472
4	1		39.9267		46.108		43.1944
5	1		44.1223		43.4783		43.7903
6	1		18.8798		13.0162		16.2826
7	1		18.5064		20.5157		19.4925
8	1		19.6069		28.8576		24.3849
9	1		23.1956		33.3714		28.5749
10	1		29.9383		35.0628		32.5803
11	1		10.3206		24.3267		17.7247
12	1		15.451		21.2886		18.4606
13	-1		20.8033		24.5191		22.4492
14	-1		-185.243		16.4621		-86.5869
15	-1		-270.893		18.0469		-130.077
16	-1		-0.262744		6.16084		2.78296
17	-1		-12.3342		17.8777		2.64772
18	-1		-6.015		18.6558		6.03129
19	-1		-42.4193		21.7852		-9.31091
20	-1		-11.482		-11.4868		-11.4843
21	1		31.508		17.0266		25.2726
22	-1		5.63216		4.40567		5.02715
23	1		6.71774		4.86595		5.83194
24	-1		-100.316		-97.1699		-98.759
25	-1		-17.7036		-11.7942		-14.7363
26	1		20.3023		2.77959		12.2515
27	1		19.4473		11.331		15.2878
28	-1		-8.97825		-3.2157		-6.10283
29	1		15.6934		-2.88667		7.38957
30	1		13.4211		1.96144		8.23773
31	1		11.2217		6.23542		8.88002
32	-1		-9.96251		1.48276		-3.71279
33	-1		-18.7248		-0.347668		-8.83405
34	-1		-32.7062		-20.3717		-26.6908
35	-1		-9.96157		-11.029		-10.4732
36	-1		-28.6876		-6.92225		-18.412
37	-1		-7.93188		12.3112		2.62449

## Sheet: Fig 4d v
			GRD threshold for instability (%)	Consensus model True negative rate average	Neural network True negative rate average	Boosted decition tree True negative rate average		Consensus model true negative rate SD	Neural network True negative rate SD	Boosted decition tree True negative rate SD
			10	0.62702	0.71351	0.47073		3.5586	7.45169	3.44518
			12.5	0.57027	0.66215	0.41623		2.3683	6.89	4.26366
			15	0.51078	0.61252	0.39191		2.68697	6.98206	5.13576
			17.5	0.42432	0.53242	0.34325		5.26105	6.50205	3.13497
			20	0.36217	0.43243	0.29459		5.12886	5.97646	2.68708

## Sheet: Fig 5b
	source	Observed generalizability diameter			Literature scaling law predicted	Neural network predicted	Boosted decision tree predicted	Consensus model predicted
1	Galogahi et al	108.966			213.199	121.989	116.922	119.456
2	Galogahi et al	112.114			226.167	126.153	118.143	122.148
3	Galogahi et al	115.186			237.826	129.78	117.82	123.8
4	Galogahi et al	114.228			219.869	123.913	118.143	121.028
5	Galogahi et al	110.838			232.139	128.101	117.196	122.648
6	Galogahi et al	111.067			237.826	129.78	117.82	123.8
7	Galogahi et al	167.936			301.619	187.489	138.069	162.779
8	Galogahi et al	172.109			319.966	192.761	139.698	166.23
9	Galogahi et al	173.584			336.46	197.23	143.78	170.505
10	Galogahi et al	171.539			311.057	190.354	139.698	165.026
11	Galogahi et al	171.539			328.415	194.932	142.948	168.94
12	Galogahi et al	171.834			336.46	197.23	143.78	170.505
13	Galogahi et al	77			73.4205	92.9283	81.3273	87.1278
14	Galogahi et al	81.6			87.2873	100.686	98.4929	99.5894
15	Galogahi et al	86			97.8229	104.613	99.9277	102.27
16	Galogahi et al	87			92.7496	103.796	99.565	101.68
17	Galogahi et al	77.6			82.7742	97.7633	90.9848	94.374
18	Galogahi et al	74			78.9597	94.8345	91.7106	93.2725
19	Galogahi et al	118.6			116.854	118.148	112.429	115.288
20	Galogahi et al	127.2			138.924	131.055	130.223	130.639
21	Galogahi et al	139.2			155.692	137.334	141.383	139.358
22	Galogahi et al	132			147.618	134.796	125.612	130.204
23	Galogahi et al	122			131.741	127.347	121.423	124.385
24	Galogahi et al	116			125.67	124.021	116.401	120.211
25	Mazutis et al	47.2			68.842	38.0723	37.7063	37.8893
26	Mazutis et al	45.7			65.4872	37.6362	37.7193	37.6778
27	Mazutis et al	44.5			62.625	37.2651	37.7193	37.4922
28	Mazutis et al	42.8			60.1438	36.9015	37.5878	37.2447
29	Mazutis et al	41.4			56.9695	36.2906	34.9374	35.614
30	Mazutis et al	39.4			52.7299	35.4165	32.8411	34.1288
31	Roumpea et al	231.887			376.627	226.006	199.991	212.999
32	Roumpea et al	203.962			317.117	192.955	171.326	182.141
33	Roumpea et al	203.208			280.689	169.533	151.744	160.638
34	Roumpea et al	189.623			255.34	159.99	151.511	155.75
35	Roumpea et al	214.528			461.387	262.433	239.843	251.138
36	Roumpea et al	174.528			343.858	224.756	199.991	212.374
37	Roumpea et al	154.151			289.526	191.023	171.326	181.174
38	Roumpea et al	142.83			256.268	166.91	151.744	159.327
39	Roumpea et al	130			233.125	156.644	151.511	154.077
40	Roumpea et al	210.755			449.139	262.106	239.843	250.975
41	Roumpea et al	170.755			334.73	224.051	199.991	212.021
42	Roumpea et al	160.943			281.84	189.932	171.326	180.629
43	Roumpea et al	125.472			249.465	165.429	151.744	158.587
44	Roumpea et al	126.226			226.936	154.755	148.336	151.546
45	Lashkaripour et al	41.712			53.3346	38.2769	36.1018	37.1893
46	Lashkaripour et al	34.422			45.1683	34.7721	31.3233	33.0477
47	Lashkaripour et al	38.25			51.2075	37.5875	33.7498	35.6686
48	Lashkaripour et al	39.078			54.2616	38.6887	35.8336	37.2612
49	Lashkaripour et al	34.1			45.8178	34.9731	32.5	33.7366
50	Lashkaripour et al	57.458			48.2255	46.8855	48.9655	47.9255
51	Lashkaripour et al	51.932			56.5477	52.1106	55.8581	53.9843
52	Lashkaripour et al	52.714			50.7551	48.6253	50.0093	49.3173
53	Lashkaripour et al	53.085			52.0264	49.5228	50.2102	49.8665
54	Lashkaripour et al	51.252			51.4112	49.2566	50.7956	50.0261
55	Lashkaripour et al	37.054			53.2133	38.2702	36.6029	37.4365
56	Lashkaripour et al	34.146			46.5917	35.2037	32.2448	33.7242
57	Lashkaripour et al	35.758			49.7239	36.8054	33.9079	35.3567
58	Lashkaripour et al	34.93			46.5849	35.5917	30.2798	32.9357
59	Lashkaripour et al	36.87			52.2077	38.0176	34.1158	36.0667
60	Lashkaripour et al	51.196			61.2982	54.3301	55.671	55.0005
61	Lashkaripour et al	51.886			55.6076	51.8774	55.7803	53.8289
62	Lashkaripour et al	51.472			46.8038	45.6442	47.9744	46.8093
63	Lashkaripour et al	51.38			47.2251	45.9028	48.3321	47.1174
64	Lashkaripour et al	51.61			49.27	47.4375	49.9145	48.676

## Sheet: Fig 5c
	R2					MAPE %					MAE um					RMSE um
	Literature scaling law	Neural network	Boosted decision tree	Consensus model		Literature scaling law	Neural network	Boosted decision tree	Consensus model		Literature scaling law	Neural network	Boosted decision tree	Consensus model		Literature scaling law	Neural network	Boosted decision tree	Consensus model
Average	-1.30969	0.886667	0.91	0.936804		45.6729	12.1	10.66	10.1308		58.8911	13.5107	11.52	10.6236		87.6383	18.9907	17.29	15.8371
SD	0.305129	0.0547288	0.01	0.00688424		2.79024	2.3305	0.29	0.730855		3.82239	3.34934	0.36	0.947871		5.84787	4.42626	0.77	1.14234

[truncated: 22 more sheets: Fig 6a, Fig 6b, SI Fig 1, SI Fig 2, SI Fig3, SI Fig 4, SI Fig 5, SI Fig 6, SI Fig 7, SI Fig8, SI Fig 9, SI Fig 10, SI Fig 11, SI Fig 12, SI Fig 13, SI Fig 14, SI Fig 15, SI Fig 17i, SI Fig 17ii, SI Fig 17iii …]
